# Supplementary material for: Genome-Wide Selective Signature Analysis Revealed Insecticide Resistance Mechanisms in Cydia pomonella
Source: Insects. 2021 Dec 21;13(1):2. doi: 10.3390/insects13010002 (PMC8781923; doi:10.3390/insects13010002)
Supplement: Supplementary file 1 [file insects-13-00002-s001.zip]

Archive with 5 entries (5 files):
- Figures S1-S6.pdf
- Table S1.xlsx
- Table S2.xlsx
- Table S3.xlsx
- Table S4.xlsx
