# Supplementary material for: Genome-Wide Selective Signature Analysis Revealed Insecticide Resistance Mechanisms in Cydia pomonella
Source: Insects. 2021 Dec 21;13(1):2. doi: 10.3390/insects13010002 (PMC8781923; doi:10.3390/insects13010002)
Supplement: Supplementary file 1 [file insects-13-00002-s001.zip › Table S1.xlsx]

## Sheet: Raz
Table S1 Positively selected genes in Raz strain of Cydia pomonella (top 5% FST)
geneID	chromesome	FST	description
CPOM17974	chr6	0.938095	#N/A
CPOM06367	chr10	0.935227	Exportin-6 10928
CPOM09450	chr26	0.928926	Cytochrome P450 307a1 2997
CPOM14438	chr14	0.909091	Leukocyte receptor cluster member 1 5005
CPOM19443	chr14	0.873196	Enoyl-CoA hydratase domain-containing protein 3, mitochondrial 9896
CPOM19445	chr14	0.8725	Peroxisomal membrane protein PMP34 3332
CPOM11350	chr6	0.863581	Integrin beta pat-3 5870
CPOM14427	chr14	0.857962	F-box/LRR-repeat protein 16 2843
CPOM20506	chr14	0.85256	Nuclear pore complex protein Nup160 homolog 6173
CPOM09460	chr26	0.849885	Retrovirus-related Pol polyprotein from transposon 297 14179
CPOM14924	chr14	0.835626	Longitudinals lacking protein, isoforms A/B/D/L 5577
CPOM13652	chr15	0.833803	Putative odorant receptor 85d 1438
CPOM14922	chr14	0.831675	Tektin-3 3282
CPOM09477	chr26	0.831142	Segmentation protein cap'n'collar 13107
CPOM14379	chr6	0.82	Long-chain fatty acid transport protein 4 1901
CPOM14429	chr14	0.82	Nuclear pore complex protein Nup160 2238
CPOM03889	chr17	0.82	Retrovirus-related Pol polyprotein from transposon opus 1558
CPOM13354	chr9	0.818667	Zinc finger protein 91 5104
CPOM09461	chr26	0.817248	Bromodomain-containing protein 8 5029
CPOM13091	chr12	0.813565	ATP-binding cassette sub-family A member 3 7463
CPOM11320	chr6	0.806881	Indole-3-acetaldehyde oxidase 12585
CPOM11362	chr6	0.805949	#N/A
CPOM19444	chr14	0.801153	WASH complex subunit 5 224
CPOM07387	chr24	0.8	Glycine receptor subunit alpha-2 5575
CPOM09457	chr26	0.796578	Multiple coagulation factor deficiency protein 2 homolog 13833
CPOM15866	chr1	0.796364	Alpha-tubulin N-acetyltransferase 13921
CPOM05215	chr20	0.795606	Proline dehydrogenase 1, mitochondrial 3873
CPOM15916	chr12	0.788414	Protein yellow 13808
CPOM06359	chr10	0.782749	Carboxypeptidase M 9718
CPOM11372	chr6	0.777222	Transmembrane protein 18 9514
CPOM10182	chr9	0.777023	Odorant receptor 67c 10322
CPOM20509	chr14	0.774658	Peroxisomal membrane protein PMP34 1001
CPOM22326	chr9	0.773704	Odorant receptor 67c 14371
CPOM09446	chr26	0.768932	Exopolyphosphatase PRUNE1 4008
CPOM06627	chr10	0.76875	Serine-enriched protein 3627
CPOM13630	chr15	0.765625	Activating signal cointegrator 1 complex subunit 2 11949
CPOM22194	chr9	0.764993	#N/A
CPOM14378	chr6	0.76	Long-chain fatty acid transport protein 4 13050
CPOM09451	chr26	0.754523	Cholesterol 7-desaturase 3881
CPOM07390	chr24	0.751163	ATP-dependent DNA helicase pif1 11465
CPOM14551	chr28	0.743521	Putative tRNA pseudouridine synthase Pus10 3242
CPOM06368	chr10	0.743178	ADP-ribose pyrophosphatase, mitochondrial 3767
CPOM14921	chr14	0.742894	Cytosolic Fe-S cluster assembly factor NUBP1 homolog 10126
CPOM06677	chr10	0.742066	Probable RNA-directed DNA polymerase from transposon BS 3431
CPOM07375	chr24	0.739394	#N/A
CPOM01305	chr7	0.737664	Band 4.1-like protein 4A 8669
CPOM14437	chr14	0.7375	WASH complex subunit 5 8449
CPOM06635	chr10	0.733333	#N/A
CPOM09452	chr26	0.732877	Cholesterol 7-desaturase 5544
CPOM02172	chr1	0.7328	Protein hunchback (Fragment) 11867
CPOM09468	chr26	0.732114	#N/A
CPOM02754	chr5	0.732088	IST1 homolog
CPOM19836	chr1	0.732	Transient receptor potential cation channel subfamily A member 1 862
CPOM11341	chr6	0.729779	Protein Wnt-4 13276
CPOM11338	chr6	0.728425	Elongation factor G, mitochondrial 2622
CPOM05212	chr20	0.728302	Cytochrome P450 6B2 1102
CPOM08682	chr6	0.725714	Protein FAN 1241
CPOM09409	chr26	0.722325	SEC23-interacting protein 7708
CPOM07382	chr24	0.721149	Dihydropyrimidinase 12382
CPOM06389	chr10	0.719862	Lysophospholipid acyltransferase 7 6993
CPOM09469	chr26	0.719739	#N/A
CPOM11051	chr12	0.718211	Retrovirus-related Pol polyprotein from transposon 297 5737
CPOM14908	chr14	0.716792	Histone-lysine N-methyltransferase SETMAR 11703
CPOM09410	chr26	0.716352	SEC23-interacting protein 10899
CPOM17030	chr12	0.715292	Pyridoxal-dependent decarboxylase domain-containing protein 1 6492
CPOM08683	chr6	0.714286	Coiled-coil domain-containing protein 43 9400
CPOM10086	chr9	0.713439	Tyrosine kinase receptor Cad96Ca 917
CPOM14907	chr14	0.713118	Protein embryonic gonad 1134
CPOM21977	scaffold1442	0.711111	Phospholipid phosphatase 2 4942
CPOM15119	chr14	0.711003	Small nuclear ribonucleoprotein F 13540
CPOM14654	chr28	0.710949	Synaptotagmin-7 5561
CPOM22168	scaffold1689	0.707317	Long-chain fatty acid transport protein 4 13607
CPOM20116	chr1	0.701493	Tetratricopeptide repeat protein 39A 2021
CPOM14395	chr6	0.7	Peroxisomal N(1)-acetyl-spermine/spermidine oxidase 14072
CPOM13163	chr12	0.7	Probable RNA-directed DNA polymerase from transposon BS 6083
CPOM14435	chr14	0.7	Mariner Mos1 transposase 11737
CPOM10186	chr9	0.696725	Ribulose-phosphate 3-epimerase 7478
CPOM17145	chr4	0.696296	#N/A
CPOM18446	chr26	0.695751	Uncharacterized protein K02A2.6 13731
CPOM15863	chr1	0.695524	Adenylate cyclase type 5 13923
CPOM11249	chr6	0.695522	BTB/POZ domain-containing protein 3 368
CPOM13689	chr15	0.695012	Collagenase 11196
CPOM19911	chr6	0.693823	Longitudinals lacking protein-like 6012
CPOM19418	chr1	0.692499	Probable NADH dehydrogenase [ubiquinone] 1 alpha subcomplex subunit 12 147
CPOM17903	chr26	0.692063	Mitochondrial ribosome-associated GTPase 2 194
CPOM09489	chr26	0.691785	COMM domain-containing protein 5 14175
CPOM02753	chr5	0.690887	Protein dispatched 1190
CPOM15118	chr14	0.690526	RAB6-interacting golgin 4646
CPOM14913	chr14	0.689537	Actin-related protein 2/3 complex subunit 1A 5300
CPOM02676	chr5	0.689463	Peroxisome biogenesis factor 2 7193
CPOM09248	chr23	0.688144	#N/A
CPOM11647	chr16	0.687383	Probable JmjC domain-containing histone demethylation protein 2C 8842
CPOM02675	chr5	0.687143	Chromatin modification-related protein MEAF6 12154
CPOM22190	scaffold1706	0.686641	60 kDa heat shock protein, mitochondrial 1473
CPOM15864	chr1	0.686635	Adenylate cyclase type 5 10387
CPOM06331	chr10	0.684862	Beta-glucuronidase 6433
CPOM11345	chr6	0.683153	Zinc metalloproteinase nas-8 2478
CPOM21759	scaffold1225	0.683142	Hormone-sensitive lipase 11425
CPOM07381	chr24	0.68261	#N/A
CPOM01741	chr1	0.681365	#N/A
CPOM06562	chr10	0.68125	Metabotropic glutamate receptor 11444
CPOM07379	chr24	0.680922	Dihydropyrimidinase 5588
CPOM21614	scaffold1124	0.680677	Gag-Pol polyprotein (Fragment) 8370
CPOM22329	scaffold1124	0.680677	Odorant receptor 13a 14374
CPOM18448	chr26	0.67947	Exopolyphosphatase PRUNE1 12918
CPOM18414	chr1	0.679218	Anion exchange protein 2 2590
CPOM02666	chr5	0.678571	TraB domain-containing protein 8223
CPOM20499	chr28	0.678571	Uncharacterized protein K02A2.6 708
CPOM01740	chr1	0.677769	Innexin inx1 8904
CPOM11376	chr6	0.677291	Cuticle protein 4368
CPOM19910	chr6	0.677081	Lipase 3 3246
CPOM03599	chr17	0.677019	Probable RNA-directed DNA polymerase from transposon BS 12340
CPOM14436	chr14	0.675862	Peroxisomal membrane protein PMP34 1611
CPOM07380	chr24	0.673859	#N/A
CPOM07368	chr24	0.672626	#N/A
CPOM09474	chr26	0.671795	Cytoplasmic FMR1-interacting protein 551
CPOM14431	chr14	0.670732	Probable RNA-directed DNA polymerase from transposon BS 4397
CPOM14642	chr28	0.667117	Zinc finger protein 271 517
CPOM19835	chr1	0.665701	#N/A
CPOM11346	chr6	0.663933	Protein Wnt-6 9625
CPOM10180	chr9	0.663386	Niemann-Pick C1 protein 216
CPOM11814	chr18	0.663041	#N/A
CPOM19912	chr6	0.662799	Neither inactivation nor afterpotential protein C 3174
CPOM14471	chr14	0.659763	2-iminobutanoate/2-iminopropanoate deaminase 7646
CPOM09456	chr26	0.659509	L-dopachrome tautomerase yellow-f 14066
CPOM02674	chr5	0.659459	Osteopetrosis-associated transmembrane protein 1 2719
CPOM11343	chr6	0.659116	Zinc metalloproteinase nas-11 2156
CPOM20500	chr28	0.658743	Synaptotagmin-7 12319
CPOM02731	chr5	0.658438	Dedicator of cytokinesis protein 4 8878
CPOM13688	chr15	0.658308	Serine protease 2 3441
CPOM20173	chr6	0.658257	Mitochondrial uncoupling protein Bmcp 8510
CPOM14470	chr14	0.656878	39S ribosomal protein L36, mitochondrial 10062
CPOM13695	chr15	0.656123	Nucleoside diphosphate kinase 6 231
CPOM19566	chr1	0.65608	JNK-interacting protein 3 10847
CPOM17285	chr12	0.655616	Guanine nucleotide-binding protein subunit gamma-e 12768
CPOM09471	chr26	0.652808	Solute carrier family 25 member 44 11679
CPOM06551	chr10	0.652473	Putative inorganic phosphate cotransporter 5198
CPOM11363	chr6	0.652361	Transcription factor Sox-2 4583
CPOM18884	chr20	0.652	Cell cycle checkpoint protein RAD1 11071
CPOM06380	chr10	0.651701	Integrin alpha-PS1 1988
CPOM08532	chr6	0.651679	Odorant receptor 4 11589
CPOM22376	chr6	0.651679	#N/A
CPOM01766	chr1	0.650763	#N/A
CPOM09426	chr26	0.650617	Copper chaperone for superoxide dismutase 13028
CPOM05591	chr20	0.65	Granzyme E 277
CPOM08587	chr6	0.649338	#N/A
CPOM05245	chr20	0.649165	Armadillo repeat-containing protein 2 3931
CPOM06970	chr3	0.648183	Regucalcin 14145
CPOM09458	chr26	0.648014	Zinc finger protein 282 5099
CPOM08064	chr21	0.647159	Octopamine receptor beta-3R 4011
CPOM07440	chr24	0.647072	#N/A
CPOM07383	chr24	0.64683	Dihydropyrimidinase 1823
CPOM13082	chr12	0.646573	Kinesin-like protein KIF19 10192
CPOM09472	chr26	0.645417	Phosphatidylserine decarboxylase proenzyme, mitochondrial 10775
CPOM11344	chr6	0.64512	Seminal metalloprotease 1 8805
CPOM07366	chr24	0.644799	Nuclear factor interleukin-3-regulated protein 3645
CPOM06365	chr10	0.643182	LINE-1 retrotransposable element ORF2 protein 6154
CPOM19713	chr3	0.642466	Ribonucleoside-diphosphate reductase large subunit 5421
CPOM06558	chr10	0.642311	Putative inorganic phosphate cotransporter 7140
CPOM20508	chr14	0.641935	Nuclear pore complex protein Nup160 homolog 2866
CPOM04646	chr13	0.641885	Early 94 kDa protein 9464
CPOM07367	chr24	0.641563	Protein THEM6 11986
CPOM14648	chr28	0.641121	Protein SGT1 homolog 7858
CPOM06966	chr3	0.640787	LINE-1 retrotransposable element ORF2 protein 1123
CPOM07386	chr24	0.639595	Endothelin-converting enzyme homolog 4130
CPOM11375	chr6	0.639541	Manganese-transporting ATPase 13A1 11730
CPOM07039	chr3	0.638983	Coiled-coil domain-containing protein 174 7428
CPOM09470	chr26	0.637295	Calmodulin-like protein 4 10203
CPOM18477	chr6	0.63612	Protein anon-37Cs 10946
CPOM21392	chr26	0.635992	ATP-sensitive inward rectifier potassium channel 12 8650
CPOM09476	chr26	0.635738	Leucine-rich repeat-containing protein 15 14110
CPOM10185	chr9	0.634166	Putative methyltransferase C9orf114 homolog 13368
CPOM20882	chr8	0.633858	RNA-directed DNA polymerase from mobile element jockey 788
CPOM07371	chr24	0.633627	#N/A
CPOM20507	chr14	0.632584	Transposable element Tcb2 transposase 4941
CPOM02752	chr5	0.632407	Protein dispatched homolog 2 8504
CPOM07362	chr24	0.630407	Acyl-CoA Delta(11) desaturase 4671
CPOM14920	chr14	0.63019	FAD-linked sulfhydryl oxidase ALR 4905
CPOM02677	chr5	0.628344	Cuticle protein 19 2845
CPOM11653	chr16	0.627526	#N/A
CPOM22327	chr9	0.626767	Odorant receptor 13a 14372
CPOM21853	scaffold1312	0.626087	Dedicator of cytokinesis protein 7 12307
CPOM02968	chr8	0.625945	Retrovirus-related Pol polyprotein from transposon 17.6 1776
CPOM06618	chr10	0.625466	Putative polypeptide N-acetylgalactosaminyltransferase 9 6171
CPOM02077	chr1	0.625	Zinc finger and BTB domain-containing protein 41 3360
CPOM02175	chr1	0.625	Retrovirus-related Pol polyprotein from transposon 17.6 8469
CPOM03228	chr8	0.625	#N/A
CPOM11318	chr6	0.62313	HEAT repeat-containing protein 1 (Fragment) 4497
CPOM14923	chr14	0.622394	Cytochrome c oxidase assembly protein COX11, mitochondrial 8432
CPOM02673	chr5	0.621764	Gonadal protein gdl 5545
CPOM10159	chr9	0.621705	Putative uncharacterized transposon-derived protein F52C9.6 4792
CPOM14387	chr6	0.620495	Meiotic recombination protein SPO11 11754
CPOM06387	chr10	0.620432	G protein-coupled receptor kinase 1 54
CPOM19519	chr8	0.620082	tRNA selenocysteine 1-associated protein 1 5902
CPOM04574	chr13	0.619849	Leucine-rich repeat transmembrane neuronal protein 3 3241
CPOM21812	scaffold1275	0.619269	Glucose dehydrogenase [FAD, quinone] 4387
CPOM02101	chr1	0.618919	Transient receptor potential cation channel subfamily V member 5 5765
CPOM02030	chr1	0.618557	Dual specificity protein phosphatase CDC14A 4562
CPOM10181	chr9	0.616361	Niemann-Pick C1 protein 2192
CPOM03600	chr17	0.615642	RNA-directed DNA polymerase from mobile element jockey 7074
CPOM19294	chr14	0.615346	U3 small nucleolar RNA-associated protein 4 homolog 1965
CPOM01739	chr1	0.615056	#N/A
CPOM02665	chr5	0.613837	TraB domain-containing protein 1243
CPOM11340	chr6	0.612878	#N/A
CPOM17031	chr12	0.61202	NADH dehydrogenase [ubiquinone] iron-sulfur protein 8, mitochondrial 10858
CPOM20447	chr23	0.611429	Facilitated trehalose transporter Tret1 13137
CPOM02065	chr1	0.609165	Extracellular sulfatase SULF-1 homolog 1047
CPOM17137	chr10	0.608696	Kazrin 5353
CPOM14919	chr14	0.608488	Histone-lysine N-methyltransferase E(z) 2840
CPOM09475	chr26	0.607767	Cytoplasmic FMR1-interacting protein 11496
CPOM14475	chr14	0.607719	Oxidative stress-responsive serine-rich protein 1 5412
CPOM18424	chr4	0.60733	Coiled-coil domain-containing protein 94 3925
CPOM09462	chr26	0.607117	Protein FAM193B 12577
CPOM02721	chr5	0.606216	GATA-binding factor C 737
CPOM21468	chr19	0.606192	Uncharacterized protein 030L 6121
CPOM21467	chr19	0.606192	#N/A
CPOM21466	chr19	0.606192	#N/A
CPOM03064	chr8	0.605536	Transient receptor potential cation channel trpm 11221
CPOM11972	chr4	0.605177	Probable Ufm1-specific protease 2 2290
CPOM15645	chr1	0.604009	Procollagen-lysine,2-oxoglutarate 5-dioxygenase 3196
CPOM17575	chr17	0.603779	Probable RNA-directed DNA polymerase from transposon BS 13881
CPOM13691	chr15	0.603233	Collagenase 11981
CPOM08927	chr23	0.60285	Retrovirus-related Pol polyprotein from transposon opus 3632
CPOM03609	chr17	0.602516	Furin-like protease 1, isoforms 1/1-X/2 5452
CPOM12477	chr16	0.6025	PiggyBac transposable element-derived protein 4 1948
CPOM02965	chr8	0.602324	Putative phosphatidate phosphatase 14282
CPOM08397	chr21	0.601976	Aminopeptidase N 11615
CPOM20824	chr10	0.601681	Protein phosphatase PTC7 homolog 6515
CPOM16975	chr22	0.601463	BRCA1-associated RING domain protein 1 8026
CPOM03598	chr17	0.601457	Dual specificity mitogen-activated protein kinase kinase dSOR1 2636
CPOM13966	chr25	0.601198	Beclin-1-like protein 10925
CPOM13967	chr25	0.601198	Beclin-1-like protein 6685
CPOM15882	chr1	0.600721	Serine protease 7 2371
CPOM02123	chr1	0.600693	DNA replication licensing factor Mcm7 12640
CPOM19517	chr8	0.600414	Lipoma-preferred partner homolog 6986
CPOM09447	chr26	0.600281	Alpha-(1,3)-fucosyltransferase 4 6338
CPOM08826	chr6	0.6	Carbonyl reductase [NADPH] 3 10627
CPOM15722	chr28	0.6	RNA-directed DNA polymerase from mobile element jockey 9897
CPOM18478	chr6	0.599371	Venom dipeptidyl peptidase 4 11907
CPOM14865	chr3	0.598708	Probable RNA-directed DNA polymerase from transposon X-element 11537
CPOM21578	scaffold1097	0.597964	Arylphorin subunit alpha 11062
CPOM05110	chr13	0.596192	Protein goliath 10036
CPOM08840	chr6	0.59598	Probable palmitoyltransferase ZDHHC24 6664
CPOM19295	chr14	0.595815	#N/A
CPOM14561	chr28	0.595768	Longitudinals lacking protein-like 2183
CPOM18940	chr1	0.595623	Band 7 protein AGAP004871 8175
CPOM07360	chr24	0.595087	Potassium channel subfamily K member 9 8540
CPOM14647	chr28	0.594118	Transposon Ty3-G Gag-Pol polyprotein 12524
CPOM02751	chr5	0.594111	V-type proton ATPase 21 kDa proteolipid subunit 11401
CPOM17467	chr5	0.593985	Cytochrome P450 4C1 10646
CPOM08607	chr6	0.593344	Protein-glucosylgalactosylhydroxylysine glucosidase 7866
CPOM13504	chr4	0.592857	Calnexin 4208
CPOM22049	scaffold1531	0.591753	RNA-directed DNA polymerase from mobile element jockey 10620
CPOM11317	chr6	0.591522	HEAT repeat-containing protein 1 homolog 4545
CPOM14563	chr28	0.591128	Protein bric-a-brac 2 6413
CPOM18883	chr20	0.590909	Cell cycle checkpoint protein RAD1 7787
CPOM17370	chr22	0.59073	Uncharacterized protein K02A2.6 4615
CPOM11291	chr6	0.590698	Cytoplasmic dynein 1 light intermediate chain 2 2922
CPOM02680	chr5	0.590638	Cuticle protein 8 7300
CPOM14472	chr14	0.58995	Zinc finger BED domain-containing protein 1 4079
CPOM14439	chr14	0.589767	Chromodomain Y-like protein 8332
CPOM18996	chr27	0.589765	#N/A
CPOM14915	chr14	0.58973	Translin-associated protein X 10569
CPOM20368	chr1	0.589565	WW domain-containing adapter protein with coiled-coil homolog 5082
CPOM10101	chr9	0.588271	Peptidoglycan recognition protein 5324
CPOM10848	chr14	0.588165	Protein virilizer 7319
CPOM06954	chr3	0.587645	#N/A
CPOM14562	chr28	0.586944	Protein abrupt 10001
CPOM10516	chr18	0.586276	Transposable element Tc3 transposase 13268
CPOM04201	chr19	0.584944	Venom carboxylesterase-6 12798
CPOM19538	chr10	0.584008	#N/A
CPOM02120	chr1	0.583459	Division abnormally delayed protein 5152
CPOM09483	chr26	0.583317	Zinc finger protein 62 homolog 2043
CPOM17978	chr6	0.58314	Transposon Tf2-6 polyprotein 5349
CPOM18480	chr6	0.582495	Venom dipeptidyl peptidase 4 610
CPOM12980	chr1	0.581818	#N/A
CPOM06672	chr10	0.580646	Retrovirus-related Pol polyprotein from transposon 17.6 10673
CPOM16526	chr4	0.580645	Proton-coupled amino acid transporter-like protein pathetic 14182
CPOM06388	chr10	0.579614	G protein-coupled receptor kinase 1 250
CPOM18601	chr1	0.579571	Secernin-3 13115
CPOM02959	chr8	0.578802	Nose resistant to fluoxetine protein 6 10119
CPOM17379	chr22	0.578613	Zinc finger protein 583 1578
CPOM02732	chr5	0.578457	Innexin inx3 4197
CPOM10985	chr12	0.578339	#N/A
CPOM10071	chr9	0.578208	Sodium- and chloride-dependent glycine transporter 2 5531
CPOM02664	chr5	0.577689	Sulfatase-modifying factor 1 915
CPOM22027	scaffold1499	0.577528	Coiled-coil domain-containing protein 94 6783
CPOM02301	chr1	0.577465	#N/A
CPOM19293	chr14	0.57741	Type 2 phosphatidylinositol 4,5-bisphosphate 4-phosphatase 8696
CPOM18694	chr8	0.577122	Dynactin subunit 1 7986
CPOM14492	chr14	0.576962	tRNA-splicing endonuclease subunit Sen34 13140
CPOM21296	chr26	0.576887	Zinc finger protein 57 9939
CPOM11206	chr6	0.576535	#N/A
CPOM08867	chr6	0.576471	Neural-cadherin 12041
CPOM02681	chr5	0.576296	Cuticle protein 19 13385
CPOM14432	chr14	0.575648	Nuclear pore complex protein Nup160 homolog 4571
CPOM02251	chr1	0.575646	Probable ATP-dependent RNA helicase DDX23 1604
CPOM01972	chr1	0.575556	Diuretic hormone 1 10259
CPOM16792	chr23	0.574479	Catalase 13496
CPOM19595	chr15	0.574107	AN1-type zinc finger protein 4 10861
CPOM18729	chr14	0.573913	Hemolymph lipopolysaccharide-binding protein 6146
CPOM10189	chr9	0.573749	#N/A
CPOM16973	chr22	0.573511	DNA-directed RNA polymerases I, II, and III subunit RPABC3 1316
CPOM13739	chr5	0.573292	Calcyphosin-like protein 907
CPOM18196	chr6	0.572881	Trypsin epsilon 6906
CPOM01981	chr1	0.572816	Putative ATP-dependent RNA helicase an3 6459
CPOM02250	chr1	0.572678	Exonuclease 3'-5' domain-containing protein 2 7926
CPOM12859	chr1	0.572414	Coatomer subunit beta' 13826
CPOM10024	chr9	0.572181	Vacuolar protein sorting-associated protein 13 4098
CPOM14482	chr14	0.572147	#N/A
CPOM10847	chr14	0.57166	Protein virilizer 807
CPOM02145	chr1	0.571429	Histone-lysine N-methyltransferase SETMAR 3485
CPOM13339	chr9	0.571084	#N/A
CPOM19421	chr1	0.570549	Type I inositol 3,4-bisphosphate 4-phosphatase 7544
CPOM18009	chr13	0.57047	Uncharacterized protein K02A2.6 3336
CPOM10984	chr12	0.570468	Zinc finger CCCH domain-containing protein 10 5092
CPOM08283	chr21	0.57044	Vesicular integral-membrane protein VIP36 5411
CPOM19363	chr1	0.57037	Mariner Mos1 transposase 2639
CPOM11354	chr6	0.570004	Integrin beta-2-like protein 7125
CPOM20435	chr1	0.569856	RNA-directed DNA polymerase from mobile element jockey 7944
CPOM07158	chr3	0.569806	Aryl hydrocarbon receptor repressor 14082
CPOM15886	chr1	0.569565	Probable 3',5'-cyclic phosphodiesterase pde-5 11150
CPOM06847	chr3	0.569207	Protein FAM160B1 3350
CPOM13711	chr15	0.569174	Protein charybde 10704
CPOM16914	chr9	0.568932	Putative nuclease HARBI1 7261
CPOM06589	chr10	0.568747	#N/A
CPOM18006	chr13	0.56869	Histone acetyltransferase KAT2A 8470
CPOM14787	chr3	0.568504	Parkin coregulated gene protein homolog 10980
CPOM09501	chr26	0.568446	Partner of xrn-2 protein 1 8700
CPOM14393	chr6	0.568376	ATP-dependent DNA helicase PIF1 985
CPOM18491	chr6	0.567421	Venom acid phosphatase Acph-1 230
CPOM18445	chr26	0.567134	#N/A
CPOM14644	chr28	0.566952	Dopamine N-acetyltransferase 6569
CPOM19571	chr2	0.566856	Cytoplasmic FMR1-interacting protein 6566
CPOM14444	chr14	0.566667	Putative AC transposase 7357
CPOM05090	chr13	0.566599	Alpha-(1,3)-fucosyltransferase C 2091
CPOM16522	chr4	0.566469	Achaete-scute complex protein T5 2196
CPOM14914	chr14	0.566189	Translin-associated protein X 4091
CPOM14368	chr6	0.564925	Putative uncharacterized protein FLJ37770 828
CPOM06552	chr10	0.564749	Putative inorganic phosphate cotransporter 7968
CPOM06384	chr10	0.564274	ATP-binding cassette sub-family B member 6, mitochondrial 3034
CPOM14655	chr28	0.56427	Histone-lysine N-methyltransferase SETMAR 10260
CPOM21870	scaffold1328	0.564118	Transposable element Tcb2 transposase 5111
CPOM05211	chr20	0.563969	Cytochrome P450 6B5 (Fragment) 1662
CPOM01699	chr1	0.562828	Protocadherin Fat 1 13944
CPOM19518	chr8	0.562512	#N/A
CPOM06341	chr10	0.56186	Armadillo repeat-containing protein 5 6901
CPOM06383	chr10	0.56149	Peptidyl-prolyl cis-trans isomerase-like 6 8793
CPOM07469	chr24	0.561252	Neuronal acetylcholine receptor subunit alpha-3 5553
CPOM10172	chr9	0.561249	Thiamin pyrophosphokinase 1 13380
CPOM19776	chr8	0.561208	Transcription factor TFIIIB component B'' homolog 4016
CPOM18492	chr6	0.561194	Prostatic acid phosphatase 5249
CPOM02213	chr1	0.560714	Copia protein 298
CPOM09890	chr22	0.560372	1-phosphatidylinositol 4,5-bisphosphate phosphodiesterase epsilon-1 7322
CPOM11315	chr6	0.559322	Probable RNA-directed DNA polymerase from transposon X-element 10936
CPOM08678	chr6	0.558824	Coiled-coil domain-containing protein 43 12327
CPOM16496	chr4	0.5584	ATP-dependent DNA helicase pif1 8425
CPOM19553	chr14	0.557834	ATP-binding cassette sub-family G member 4 3169
CPOM10058	chr9	0.556943	#N/A
CPOM21944	scaffold1404	0.555974	#N/A
CPOM21719	chr28	0.555866	Zinc finger protein 135 2906
CPOM02253	chr1	0.555556	Uncharacterized protein K02A2.6 11335
CPOM02955	chr8	0.555541	Protein canopy homolog 4 1994
CPOM02233	chr1	0.555287	Replication factor C subunit 1 187
CPOM21927	scaffold1389	0.554717	Protein SGT1 homolog 2998
CPOM13503	chr4	0.554286	Arylsulfatase B 7776
CPOM16970	chr13	0.554113	#N/A
CPOM01276	chr7	0.553556	Protein ANTAGONIST OF LIKE HETEROCHROMATIN PROTEIN 1 6530
CPOM05113	chr13	0.553518	Protein mini spindles 11715
CPOM19637	chr1	0.553191	Putative uncharacterized protein FLJ37770 1233
CPOM14926	chr14	0.553125	Longitudinals lacking protein, isoforms A/B/D/L 13026
CPOM07048	chr3	0.552244	Ras association domain-containing protein 8 7526
CPOM17970	chr6	0.552133	Fruit bromelain 6707
CPOM22208	chr20	0.552077	#N/A
CPOM14912	chr14	0.55185	Brefeldin A-inhibited guanine nucleotide-exchange protein 1 14142
CPOM22060	scaffold1544	0.551402	Transcription factor glial cells missing 1510
CPOM20613	chr23	0.551286	E3 ubiquitin-protein ligase RNF123 4070
CPOM17541	chr4	0.551159	Zinc metalloproteinase nas-4 13827
CPOM11842	chr18	0.550939	Zinc finger protein 83 8691
CPOM21244	chr5	0.550829	Cuticle protein 19 11248
CPOM10174	chr9	0.550758	Tetratricopeptide repeat protein 21B 1282
CPOM18494	chr6	0.550711	Dedicator of cytokinesis protein 9 11735
CPOM10114	chr9	0.550461	#N/A
CPOM01943	chr1	0.55	#N/A
CPOM19516	chr8	0.55	#N/A
CPOM21451	scaffold1020	0.55	Lysosomal alpha-mannosidase 10462
CPOM09105	chr23	0.549967	#N/A
CPOM07452	chr24	0.54973	Tyrosine-protein phosphatase 69D 4473
CPOM18595	chr1	0.549206	Outer dense fiber protein 2 7633
CPOM15012	chr1	0.549014	Calcium-binding mitochondrial carrier protein SCaMC-2 8844
CPOM19471	chr6	0.548282	Dedicator of cytokinesis protein 9 992
CPOM14380	chr6	0.548094	Uncharacterized protein C05D11.1 8413
CPOM18555	chr4	0.548008	Putative uncharacterized transposon-derived protein F52C9.6 759
CPOM13081	chr12	0.547331	#N/A
CPOM06591	chr10	0.546842	Probable RNA-directed DNA polymerase from transposon X-element 767
CPOM19613	chr1	0.546541	Protein apterous 11000
CPOM07358	chr24	0.54628	#N/A
CPOM16524	chr4	0.546269	Protein yellow 11928
CPOM17923	chr14	0.546249	Heparan sulfate 2-O-sulfotransferase pipe 13825
CPOM07487	chr24	0.545878	Glycine receptor subunit alpha-2 2032
CPOM17545	chr4	0.545653	Carboxypeptidase Q 5778
CPOM08864	chr6	0.545587	Negative elongation factor E 12981
CPOM17033	chr12	0.545185	Cytochrome P450 9e2 14087
CPOM21582	scaffold1100	0.545125	Nose resistant to fluoxetine protein 6 5189
CPOM07047	chr3	0.54507	Dynein light chain Tctex-type 1 14300
CPOM16974	chr22	0.545024	H/ACA ribonucleoprotein complex subunit 4 6698
CPOM15643	chr1	0.544828	ER degradation-enhancing alpha-mannosidase-like protein 3 646
CPOM15121	chr14	0.54474	RNA-directed DNA polymerase from mobile element jockey 673
CPOM11245	chr6	0.544607	Enhancer of mRNA-decapping protein 4 5028
CPOM07301	chr24	0.544533	UPF0428 protein CXorf56 homolog 10038
CPOM09465	chr26	0.544505	Copia protein 11553
CPOM14433	chr14	0.544476	#N/A
CPOM22125	scaffold1616	0.544105	Tyrosine-protein phosphatase non-receptor type 7 4565
CPOM21721	chr28	0.54402	Zinc finger protein GLI4 133
CPOM09889	chr22	0.543652	1-phosphatidylinositol 4,5-bisphosphate phosphodiesterase epsilon-1 9893
CPOM20639	chr8	0.543522	Nose resistant to fluoxetine protein 6 4423
CPOM01742	chr1	0.543338	#N/A
CPOM21079	chr1	0.543284	Transmembrane protein 256 homolog 6594
CPOM20101	chr1	0.542857	USP6 N-terminal-like protein 2605
CPOM11368	chr6	0.542857	Inosine triphosphate pyrophosphatase 5185
CPOM11367	chr6	0.542857	26S proteasome non-ATPase regulatory subunit 7 13246
CPOM11366	chr6	0.542857	Myosin-VIIa 3032
CPOM11365	chr6	0.542857	RNA-directed DNA polymerase from mobile element jockey 3661
CPOM21939	scaffold1399	0.542857	N-alpha-acetyltransferase 60 8891
CPOM11342	chr6	0.542446	Protein Wnt-1 11568
CPOM09495	chr26	0.542373	4-hydroxy-7-methoxy-3-oxo-3,4-dihydro-2H-1,4-benzoxazin-2-yl glucoside beta-D-glucosidase 1d, chloroplastic 4971
CPOM04556	chr13	0.542322	Neurobeachin 13771
CPOM13389	chr9	0.54212	Transposon Tf2-9 polyprotein 8441
CPOM06680	chr10	0.541589	Retrovirus-related Pol polyprotein from transposon TNT 1-94 13599
CPOM14494	chr14	0.541109	Epimerase family protein SDR39U1 3189
CPOM20536	chr13	0.541005	Neurobeachin 7288
CPOM13617	chr15	0.540905	Mitochondrial import receptor subunit TOM40 homolog 11234
CPOM10093	chr9	0.540894	Tachykinin-like peptides receptor 86C 4608
CPOM12485	chr16	0.540182	#N/A
CPOM19752	chr14	0.540094	60S ribosomal protein L34 5617
CPOM18127	chr10	0.540086	G-protein coupled receptor Mth2 311
CPOM19503	chr1	0.54002	Low-density lipoprotein receptor-related protein 2 5717
CPOM19535	chr10	0.539442	Replication protein A 70 kDa DNA-binding subunit 4324
CPOM21975	scaffold1440	0.539404	Granzyme A 7248
CPOM16795	chr23	0.539371	LINE-1 retrotransposable element ORF2 protein 8900
CPOM05116	chr13	0.539134	Paired box protein Pax-6 5809
CPOM20346	chr26	0.538711	Probable Xaa-Pro aminopeptidase P 8551
CPOM19422	chr1	0.538593	Type II inositol 3,4-bisphosphate 4-phosphatase 9751
CPOM05097	chr13	0.538503	#N/A
CPOM18815	chr4	0.538462	Proton-coupled amino acid transporter-like protein CG1139 10691
CPOM10846	chr14	0.538294	Protein virilizer 12989
CPOM13678	chr15	0.538191	Hydroxyacyl-coenzyme A dehydrogenase, mitochondrial 6674
CPOM21312	chr6	0.538133	Transcription factor Sp3 6880
CPOM06565	chr10	0.538086	Coiled-coil domain-containing protein 74A 4716
CPOM15014	chr1	0.53783	Protein ABHD16A 2679
CPOM02724	chr5	0.537171	GATA-binding factor C 12070
CPOM02993	chr8	0.537069	Transposable element Tcb2 transposase 7260
CPOM01277	chr7	0.536842	UPF0585 protein CG18661 5854
CPOM19913	chr6	0.536626	Protein Wnt-10b 1677
CPOM00869	chr2	0.536322	High-affinity choline transporter 1 6854
CPOM02234	chr1	0.536182	Probable phospholipid-transporting ATPase IIB 2805
CPOM06385	chr10	0.536174	ATP-binding cassette sub-family B member 6, mitochondrial 2199
CPOM21341	chr14	0.535849	N-alpha-acetyltransferase 60 4463
CPOM12487	chr16	0.535501	#N/A
CPOM02007	chr1	0.535446	Hydroxyacid oxidase 1 10332
CPOM20646	chr26	0.535211	#N/A
CPOM11369	chr6	0.535074	#N/A
CPOM02722	chr5	0.534862	GATA-binding factor 3 6085
CPOM12958	chr1	0.534665	Protein AF-10 4044
CPOM02196	chr1	0.53452	Probable uridine nucleosidase 2 9353
CPOM19506	chr1	0.534273	Low-density lipoprotein receptor-related protein 4 4972
CPOM18812	chr4	0.533564	Proton-coupled amino acid transporter-like protein CG1139 1914
CPOM01303	chr7	0.533094	Cilia- and flagella-associated protein 161 73
CPOM13254	chr9	0.53298	#N/A
CPOM21604	chr8	0.532911	3-ketoacyl-CoA thiolase, mitochondrial 12643
CPOM07359	chr24	0.532648	Two pore potassium channel protein sup-9 9388
CPOM21758	scaffold1225	0.532208	Parafibromin 2082
CPOM16628	chr28	0.532152	#N/A
CPOM13660	chr15	0.532055	60 kDa heat shock protein, mitochondrial 12126
CPOM01973	chr1	0.532	Diuretic hormone 45 11717
CPOM13637	chr15	0.53174	Macoilin 5937
CPOM09484	chr26	0.531699	4-hydroxybenzoate polyprenyltransferase, mitochondrial 12532
CPOM07385	chr24	0.531595	Endothelin-converting enzyme homolog 6866
CPOM11370	chr6	0.53134	Protein artichoke 2581
CPOM16982	chr22	0.531065	Ecdysteroid UDP-glucosyltransferase 6368
CPOM19710	chr3	0.531034	E3 ubiquitin-protein ligase RNF26 1130
CPOM19596	chr15	0.530939	AN1-type zinc finger protein 4 6900
CPOM07310	chr24	0.530894	#N/A
CPOM13659	chr15	0.530407	60 kDa heat shock protein, mitochondrial 6974
CPOM07525	chr24	0.530387	Latent-transforming growth factor beta-binding protein 4 10909
CPOM14864	chr3	0.529954	Rab3 GTPase-activating protein regulatory subunit 3903
CPOM16082	chr25	0.529398	Delta(3,5)-Delta(2,4)-dienoyl-CoA isomerase, peroxisomal 6659
CPOM07471	chr24	0.529147	RNA-directed DNA polymerase from mobile element jockey 7707
CPOM01700	chr1	0.528865	Protein crumbs 12020
CPOM11364	chr6	0.528827	Protein l(2)37Cc 12542
CPOM02133	chr1	0.528571	40S ribosomal protein S8 9380
CPOM18609	chr13	0.528571	DNA transposase THAP9 3013
CPOM19511	chr20	0.528437	Coiled-coil domain-containing protein 42 homolog 2111
CPOM18027	chr12	0.528324	Solute carrier family 25 member 38 13320
CPOM11371	chr6	0.528198	L-threonine 3-dehydrogenase, mitochondrial 6055
CPOM16627	chr28	0.528025	#N/A
CPOM18447	chr26	0.527936	Solute carrier family 2, facilitated glucose transporter member 3 2925
CPOM02760	chr5	0.527778	Probable RNA-directed DNA polymerase from transposon BS 3866
CPOM15219	chr14	0.52766	Phosducin-like protein 3639
CPOM14493	chr14	0.527582	Retrovirus-related Pol polyprotein from type-1 retrotransposable element R1 2 (Fragment) 13660
CPOM14547	chr14	0.52747	#N/A
CPOM09486	chr26	0.526497	Peroxisomal N(1)-acetyl-spermine/spermidine oxidase 9551
CPOM16777	chr21	0.526316	#N/A
CPOM02679	chr5	0.525989	Cuticle protein 7 13739
CPOM14375	chr6	0.525854	Long-chain fatty acid transport protein 4 2347
CPOM06842	chr3	0.525671	Zinc finger protein 239 12044
CPOM03830	chr17	0.524947	Probable tRNA (guanine(26)-N(2))-dimethyltransferase 10127
CPOM10026	chr9	0.524814	CTP synthase 3656
CPOM22015	scaffold1490	0.524638	Oxamate amidohydrolase proenzyme 12915
CPOM02460	chr5	0.524622	Alaserpin 9874
CPOM02456	chr5	0.524422	#N/A
CPOM19505	chr1	0.524206	Basement membrane-specific heparan sulfate proteoglycan core protein 1215
CPOM11356	chr6	0.524013	Tubulin glycylase 3A 2108
CPOM06254	chr3	0.52399	Piwi-like protein Siwi 11940
CPOM13672	chr15	0.523929	Transcription initiation factor TFIID subunit 9B 9692
CPOM20229	chr15	0.523794	TBC1 domain family member 31 1037
CPOM02064	chr1	0.523757	MRN complex-interacting protein 11410
CPOM19103	chr1	0.523582	LIM/homeobox protein Awh 11038
CPOM18814	chr4	0.523363	Transposon Ty3-I Gag-Pol polyprotein 14076
CPOM17926	chr14	0.523256	Glycogen-binding subunit 76A 10366
CPOM12824	chr1	0.523077	Histone-lysine N-methyltransferase SETMAR 4361
CPOM13664	chr15	0.522917	Serine/threonine-protein kinase RIO3 12980
CPOM18479	chr6	0.522782	Venom dipeptidyl peptidase 4 4667
CPOM07388	chr24	0.521543	Growth/differentiation factor 8 13813
CPOM06968	chr3	0.521412	SWI/SNF complex subunit SMARCC2 7008
CPOM01698	chr1	0.521379	Ubiquitin carboxyl-terminal hydrolase MINDY-3 homolog 13917
CPOM21929	scaffold1390	0.521295	Aldo-keto reductase AKR2E4 10168
CPOM10067	chr9	0.520496	Acid sphingomyelinase-like phosphodiesterase 3a 13082
CPOM02366	chr1	0.520339	Histone-lysine N-methyltransferase SETMAR 10771
CPOM21245	chr5	0.520295	Cuticle protein 19 816
CPOM17544	chr4	0.520268	Carboxypeptidase Q 3928
CPOM19504	chr1	0.520141	Very low-density lipoprotein receptor 12948
CPOM11280	chr6	0.52	Mediator of RNA polymerase II transcription subunit 15 12192
CPOM20474	chr22	0.52	Fatty acid synthase 10977
CPOM20475	chr22	0.52	Fatty acid synthase 5752
CPOM20476	chr22	0.52	Fatty acid synthase 8426
CPOM15732	chr28	0.519965	tRNA pseudouridine(38/39) synthase 7199
CPOM02964	chr8	0.519355	Probable RNA-directed DNA polymerase from transposon BS 11498
CPOM07357	chr24	0.519291	Probable RNA-directed DNA polymerase from transposon X-element 5479
CPOM07378	chr24	0.519124	Protein pangolin, isoforms A/H/I/S 3228
CPOM13366	chr9	0.519023	Aquaporin AQPAn.G 8924
CPOM14497	chr14	0.51853	Tropinone reductase-like 3 4758
CPOM07389	chr24	0.517708	Latrophilin Cirl 12373
CPOM02035	chr1	0.517391	Elongation factor 1-alpha 14064
CPOM04230	chr19	0.517355	Zinc finger protein 605 4603
CPOM14490	chr14	0.516653	Lipase 3 1601
CPOM02252	chr1	0.516614	#N/A
CPOM13687	chr15	0.516443	Collagenase 7587
CPOM14383	chr6	0.516333	RB1-inducible coiled-coil protein 1 10852
CPOM09957	chr22	0.516313	Probable RNA-directed DNA polymerase from transposon BS 566
CPOM21049	chr1	0.51623	Transcriptional repressor scratch 2 13971
CPOM04258	chr19	0.515917	Transmembrane protein 245 3763
CPOM07093	chr3	0.515792	Putative DNA helicase Ino80 7557
CPOM13360	chr9	0.515789	S-adenosylmethionine synthase 3302
CPOM18913	chr1	0.515599	Sushi, von Willebrand factor type A, EGF and pentraxin domain-containing protein 1 7727
CPOM21113	chr1	0.514607	Ras-GEF domain-containing family member 1B-B 8076
CPOM19184	chr13	0.514286	DNA transposase THAP9 3234
CPOM04662	chr13	0.514286	#N/A
CPOM04661	chr13	0.514286	Probable RNA-directed DNA polymerase from transposon X-element 11426
CPOM04663	chr13	0.514286	PiggyBac transposable element-derived protein 4 211
CPOM04664	chr13	0.514286	PiggyBac transposable element-derived protein 4 7542
CPOM09530	chr26	0.514286	#N/A
CPOM09613	chr26	0.514286	Zinc finger protein 782 3027
CPOM07083	chr3	0.514272	Short coiled-coil protein homolog 14293
CPOM18596	chr1	0.514157	Tyrosine 3-monooxygenase 4763
CPOM17756	chr9	0.51396	Protein artichoke 11595
CPOM16632	chr28	0.513283	Putative fatty acyl-CoA reductase CG5065 8717
CPOM14581	chr28	0.513117	Tau-tubulin kinase homolog Asator 11510
CPOM07372	chr24	0.512934	Ankyrin-2 6620
CPOM16976	chr22	0.512308	PR domain zinc finger protein 15 13579
CPOM21412	chr15	0.511954	Nucleolar pre-ribosomal-associated protein 1 11817
CPOM20369	chr1	0.511715	Dynein heavy chain 6, axonemal 6212
CPOM02041	chr1	0.511475	E3 ubiquitin-protein ligase RNF168 9584
CPOM00303	chr2	0.510858	CCR4-NOT transcription complex subunit 6 1301
CPOM06739	chr3	0.510616	Glycerol kinase 3 5075
CPOM15874	chr1	0.51033	Probable RNA-directed DNA polymerase from transposon BS 6350
CPOM02004	chr1	0.510263	Probable ubiquitin carboxyl-terminal hydrolase FAF-X 4566
CPOM14489	chr14	0.510228	Lipase 3 10019
CPOM13229	chr9	0.509696	Oxamate amidohydrolase proenzyme 3045
CPOM20647	chr26	0.509524	RNA exonuclease 4 10753
CPOM02163	chr1	0.509125	Circadian clock-controlled protein 5258
CPOM14656	chr28	0.509091	Mariner Mos1 transposase 7116
CPOM10184	chr9	0.508853	Bifunctional purine biosynthesis protein PURH 12105
CPOM12860	chr1	0.508629	Y+L amino acid transporter 2 5845
CPOM06969	chr3	0.50842	SWI/SNF complex subunit SMARCC2 333
CPOM10080	chr9	0.508246	Uncharacterized protein KIAA0825 13103
CPOM06392	chr10	0.508162	Acyl-CoA Delta(11) desaturase 3318
CPOM22048	scaffold1530	0.507975	Hemolymph lipopolysaccharide-binding protein 7532
CPOM17925	chr14	0.507522	Heparan sulfate 2-O-sulfotransferase pipe 748
CPOM17142	chr4	0.506931	Retrovirus-related Pol polyprotein from transposon 17.6 6073
CPOM02178	chr1	0.506452	Retrovirus-related Pol polyprotein from transposon TNT 1-94 11762
CPOM12263	chr4	0.506257	TNF receptor-associated factor 6 2620
CPOM02670	chr5	0.505882	Probable tRNA N6-adenosine threonylcarbamoyltransferase, mitochondrial 5855
CPOM19474	chr6	0.505626	Dedicator of cytokinesis protein 9 7003
CPOM11163	chr12	0.505548	Cilia- and flagella-associated protein 52 9453
CPOM14637	chr28	0.505495	Probable RNA-directed DNA polymerase from transposon X-element 10528
CPOM06390	chr10	0.505374	Pyridoxal kinase 8131
CPOM12488	chr16	0.505335	Uncharacterized protein K02A2.6 11767
CPOM08707	chr6	0.505093	Eukaryotic translation initiation factor 4E-binding protein Mextli 9227
CPOM15015	chr1	0.505069	Protein ABHD16A 12594
CPOM21720	chr28	0.505018	KRAB-A domain-containing protein 2 1430
CPOM17368	chr22	0.504933	Leucine-rich repeat serine/threonine-protein kinase 1 13633
CPOM02131	chr1	0.504854	Histone-lysine N-methyltransferase SETMAR 10191
CPOM18945	chr1	0.504782	Probable E3 ubiquitin-protein ligase HERC2 12916
CPOM06328	chr10	0.504762	Probable RNA-directed DNA polymerase from transposon BS 6556
CPOM19753	chr14	0.504744	Serine/threonine-protein kinase RIO3 11632
CPOM02212	chr1	0.504348	Acetylcholinesterase 8225
CPOM07086	chr3	0.504348	Uncharacterized protein K02A2.6 9442
CPOM15927	chr12	0.504348	#N/A
CPOM01983	chr1	0.504023	#N/A
CPOM13671	chr15	0.503974	Stress-activated protein kinase JNK 10061
CPOM05480	chr20	0.503749	Probable ATP-dependent RNA helicase kurz 10863
CPOM11292	chr6	0.503704	Endonuclease/exonuclease/phosphatase family domain-containing protein 1 12097
CPOM10986	chr12	0.503437	Zinc finger protein 584 4138
CPOM19027	chr1	0.503249	DNA-directed RNA polymerase I subunit RPA2 4684
CPOM22073	scaffold1557	0.503226	Single-minded homolog 2 6225
CPOM08531	chr6	0.503108	RNA-directed DNA polymerase from mobile element jockey 3480
CPOM16630	chr28	0.502174	Tyrosine-protein phosphatase non-receptor type 7 668
CPOM16629	chr28	0.502174	#N/A
CPOM13101	chr12	0.501898	Protein yellow 2782
CPOM20048	chr2	0.501721	DNA repair protein XRCC4 11370
CPOM02207	chr1	0.501629	5-hydroxytryptamine receptor 2A 6473
CPOM21243	chr5	0.501587	#N/A
CPOM06745	chr3	0.501159	RNA-directed DNA polymerase from mobile element jockey 2220
CPOM13677	chr15	0.50104	Inositol polyphosphate multikinase 2803
CPOM13257	chr9	0.500975	CDGSH iron-sulfur domain-containing protein 2 homolog 2083
CPOM06330	chr10	0.500965	Zinc finger HIT domain-containing protein 3 (Fragment) 12651
CPOM09185	chr23	0.500873	Homologous-pairing protein 2 homolog 7690
CPOM21943	scaffold1404	0.500826	Probable phospholipid-transporting ATPase VD 6924
CPOM12904	chr1	0.5008	Chondroitin sulfate proteoglycan 4 5449
CPOM11474	chr15	0.500796	Neuropeptide-like 1 7783
CPOM22380	chr23	0.500709	Putative odorant receptor 85d
CPOM09496	chr26	0.500709	Cytosolic beta-glucosidase 12539
CPOM06913	chr3	0.500573	Atrial natriuretic peptide receptor 1 7343
CPOM16536	chr4	0.500518	Transient receptor potential-gamma protein 5874
CPOM20615	chr23	0.500174	RNA-directed DNA polymerase from mobile element jockey 1038
CPOM19520	chr8	0.5	Potassium/sodium hyperpolarization-activated cyclic nucleotide-gated channel 4 6104
CPOM18604	chr13	0.5	#N/A
CPOM09512	chr26	0.5	Cellular nucleic acid-binding protein 6422
CPOM08675	chr6	0.499512	Protein FAN 11503
CPOM19106	chr1	0.499296	ATP synthase subunit gamma, mitochondrial 14049
CPOM21444	chr2	0.499216	Putative inorganic phosphate cotransporter 6079
CPOM16798	chr23	0.499166	Influenza virus NS1A-binding protein 918
CPOM20360	chr14	0.499043	Putative ubiquitin thioesterase L96 11508
CPOM14407	chr14	0.498966	Zinc transporter ZIP11 7066
CPOM11655	chr16	0.498675	ATP-dependent DNA helicase PIF1 5359
CPOM09846	chr22	0.498182	Carboxypeptidase B 2964
CPOM04968	chr13	0.497621	Caskin-2 9840
CPOM10179	chr9	0.497477	Exosome complex exonuclease RRP44 1972
CPOM07470	chr24	0.497112	Neuronal acetylcholine receptor subunit beta-2 (Fragment) 10243
CPOM14925	chr14	0.496923	Longitudinals lacking protein, isoform G 14294
CPOM03619	chr17	0.496438	Arrestin domain-containing protein 17 3362
CPOM07438	chr24	0.496273	Transcriptional activator cubitus interruptus 12215
CPOM02365	chr1	0.496085	Neuroligin-1 342
CPOM19711	chr3	0.495935	Magnesium transporter NIPA2 13339
CPOM17859	chr12	0.495706	#N/A
CPOM20354	chr1	0.495564	USP6 N-terminal-like protein 4529
CPOM14911	chr14	0.494737	Mitotic checkpoint protein BUB3 131
CPOM21432	scaffold1012	0.494675	#N/A
CPOM14799	chr3	0.494587	Alpha-aminoadipic semialdehyde synthase, mitochondrial 6960
CPOM05171	chr20	0.494416	Transposon Tf2-11 polyprotein 6334
CPOM15065	chr13	0.49441	Malate synthase, glyoxysomal 562
CPOM10514	chr18	0.493976	Connectin 11163
CPOM04231	chr19	0.493889	TRAF3-interacting protein 1 6583
CPOM13078	chr12	0.49357	26S proteasome non-ATPase regulatory subunit 10 2522
CPOM05094	chr13	0.493467	T-complex protein 11-like protein 1 6880
CPOM05100	chr13	0.493467	Stromal interaction molecule homolog 7935
CPOM03136	chr8	0.493443	Peptidyl-prolyl cis-trans isomerase 6 7102
CPOM10336	chr16	0.493408	Structural maintenance of chromosomes protein 3 4645
CPOM12592	chr16	0.492893	Adhesion G protein-coupled receptor A2 10724
CPOM10844	chr14	0.492702	Retrovirus-related Pol polyprotein from type-1 retrotransposable element R1 2 (Fragment) 5557
CPOM02002	chr1	0.4925	RNA-directed DNA polymerase from mobile element jockey 2240
CPOM21418	chr20	0.4925	HIRA-interacting protein 3 9089
CPOM19855	chr1	0.492402	Transposable element Tcb1 transposase 6155
CPOM07365	chr24	0.492321	Nuclear factor interleukin-3-regulated protein 2458
CPOM02148	chr1	0.492308	Uncharacterized protein K02A2.6 1208
CPOM14944	chr14	0.492147	#N/A
CPOM15653	chr1	0.491879	BTB/POZ domain-containing protein 8 6691
CPOM01898	chr1	0.491817	Odorant receptor 4 1998
CPOM22342	chr1	0.491817	Putative odorant receptor 85d 14385
CPOM09473	chr26	0.491525	Zinc finger protein 26 3751
CPOM19702	chr12	0.4912	#N/A
CPOM20370	chr1	0.491156	Dynein heavy chain 6, axonemal 5164
CPOM14487	chr14	0.490634	Lipase 3 8596
CPOM01967	chr1	0.490533	Neuronal membrane glycoprotein M6-b 7023
CPOM11657	chr16	0.490443	Monocarboxylate transporter 5 5826
CPOM08120	chr21	0.49036	Rho-related BTB domain-containing protein 1 5546
CPOM12039	chr4	0.490286	#N/A
CPOM02164	chr1	0.490244	Circadian clock-controlled protein 7525
CPOM11357	chr6	0.489894	Tubulin glycylase 3A 13491
CPOM17164	chr4	0.489777	Uncharacterized protein K02A2.6 1540
CPOM15651	chr1	0.489362	Insulin-like growth factor 2 mRNA-binding protein 1 11608
CPOM19507	chr1	0.489063	Basement membrane-specific heparan sulfate proteoglycan core protein 3821
CPOM20443	chr9	0.48898	Cell division cycle and apoptosis regulator protein 1 11900
CPOM20209	chr14	0.488651	Leukocyte receptor cluster member 8 homolog 10682
CPOM09104	chr23	0.488623	RNA-binding protein fusilli 3070
CPOM04573	chr13	0.488606	Immunoglobulin domain and leucine-rich repeat-containing protein 2 13501
CPOM17896	chr26	0.488417	#N/A
CPOM11339	chr6	0.48835	Sodium-driven chloride bicarbonate exchanger 3380
CPOM07370	chr24	0.487675	Rho GTPase-activating protein 190 645
CPOM16525	chr4	0.487458	#N/A
CPOM13256	chr9	0.487429	CDGSH iron-sulfur domain-containing protein 2 homolog 4351
CPOM04200	chr19	0.487394	Cystathionine beta-synthase 6851
CPOM04599	chr13	0.487324	Probable RNA-directed DNA polymerase from transposon X-element 7155
CPOM15183	chr14	0.487314	F-box only protein 32 3625
CPOM13185	chr12	0.487279	Rho GTPase-activating protein 17 4477
CPOM08930	chr23	0.487143	Probable RNA-directed DNA polymerase from transposon BS 12486
CPOM14369	chr6	0.487097	#N/A
CPOM18008	chr13	0.486949	Protein goliath 8600
CPOM09141	chr23	0.486838	Sodium-dependent noradrenaline transporter 10043
CPOM20938	chr10	0.486834	6-phosphofructo-2-kinase/fructose-2,6-bisphosphatase 2 12140
CPOM20642	chr6	0.486832	Alpha-methyldopa hypersensitive protein 2304
CPOM14366	chr6	0.486705	Pleckstrin homology domain-containing family G member 4B 9519
CPOM09656	chr22	0.486096	Probable tyrosyl-DNA phosphodiesterase 11873
CPOM11820	chr18	0.485962	Hormone-sensitive lipase 6821
CPOM05239	chr20	0.485772	Gustatory receptor for sugar taste 43a 2755
CPOM08831	chr6	0.485714	Radial spoke head 10 homolog B 4777
CPOM21378	scaffold980	0.484932	Lipase 1 11397
CPOM15937	chr12	0.484908	#N/A
CPOM04582	chr13	0.484829	Ragulator complex protein LAMTOR1 5818
CPOM08624	chr6	0.484675	WD repeat and FYVE domain-containing protein 2 13728
CPOM21481	chr10	0.48443	Retrovirus-related Pol polyprotein from type-1 retrotransposable element R1 (Fragment) 12914
CPOM02006	chr1	0.484241	Probable ubiquitin carboxyl-terminal hydrolase FAF-Y 11795
CPOM07289	chr24	0.484096	Nuclear receptor subfamily 2 group C member 2 6278
CPOM18899	chr8	0.484084	Leucine-rich repeat-containing protein 49 8733
CPOM05277	chr20	0.484002	#N/A
CPOM14861	chr3	0.483864	Ribonucleoside-diphosphate reductase large subunit 3942
CPOM06386	chr10	0.483687	ATP-binding cassette sub-family B member 6, mitochondrial 5353
CPOM21855	scaffold1312	0.483636	Dedicator of cytokinesis protein 7 13748
CPOM04129	chr19	0.483577	Histone-lysine N-methyltransferase SETMAR 1757
CPOM11244	chr6	0.483312	Enhancer of mRNA-decapping protein 4 7378
CPOM13341	chr9	0.483077	NEDD8-activating enzyme E1 catalytic subunit 9987
CPOM19107	chr1	0.482895	Retrovirus-related Pol polyprotein from transposon 297 4534
CPOM12267	chr4	0.482793	Nose resistant to fluoxetine protein 6 5084
CPOM03017	chr8	0.482369	Cuticle protein 3 11182
CPOM18925	chr15	0.482072	CDK5RAP1-like protein 2264
CPOM08749	chr6	0.482025	Alpha-methylacyl-CoA racemase 3010
CPOM14993	chr1	0.481976	Glutamate receptor 4 126
CPOM12471	chr16	0.481568	Collagen alpha-2(XI) chain 13471
CPOM16083	chr25	0.481393	Sprouty-related, EVH1 domain-containing protein 2 12633
CPOM07369	chr24	0.481152	#N/A
CPOM11478	chr15	0.480866	60S ribosomal protein L13a 12619
CPOM13634	chr15	0.480847	tRNA (adenine(58)-N(1))-methyltransferase non-catalytic subunit TRM6 3015
CPOM06958	chr3	0.480724	Annexin B9 8164
CPOM12265	chr4	0.480721	Nose resistant to fluoxetine protein 6 7543
CPOM22051	scaffold1532	0.480323	Ubiquitin thioesterase OTU1 6448
CPOM15554	chr11	0.480216	Cell death activator CIDE-3 3737
CPOM18658	chr1	0.480162	L-galactose dehydrogenase 9731
CPOM18667	chr1	0.480153	Protein furry 8531
CPOM20860	chr1	0.480114	Putative nuclease HARBI1 3637
CPOM14503	chr14	0.480094	E3 ubiquitin-protein ligase FANCL 6632
CPOM15840	chr1	0.479722	Tyrosine-protein phosphatase non-receptor type 61F 9704
CPOM01271	chr7	0.479659	Luciferin 4-monooxygenase 9921
CPOM14575	chr28	0.479419	Scavenger receptor class B member 1 10135
CPOM09981	chr22	0.47935	Craniofacial development protein 2 789
CPOM13338	chr9	0.479029	Fanconi anemia group M protein homolog 10318
CPOM06382	chr10	0.478848	HEAT repeat-containing protein 6 10336
CPOM20230	chr15	0.478604	Protein asteroid homolog 1 4914
CPOM20554	chr5	0.478261	Transposable element Tc1 transposase 4743
CPOM22225	chr5	0.478261	#N/A
CPOM22335	chr5	0.478261	Odorant receptor 4 14379
CPOM15059	chr13	0.478261	Zinc finger BED domain-containing protein 1 5375
CPOM15120	chr14	0.478235	Trimethylguanosine synthase 2627
CPOM14653	chr28	0.477766	#N/A
CPOM21826	chr15	0.47772	LINE-1 reverse transcriptase homolog 1323
CPOM13591	chr15	0.477459	ALX homeobox protein 1 4295
CPOM11679	chr16	0.4771	Kv channel-interacting protein 4 4318
CPOM19374	chr24	0.476923	Facilitated trehalose transporter Tret1 3824
CPOM20881	chr8	0.476364	Uncharacterized protein K02A2.6 232
CPOM09478	chr26	0.476134	#N/A
CPOM09964	chr22	0.476112	Kinesin-like protein KIF3A 12322
CPOM07104	chr3	0.475849	Retrovirus-related Pol polyprotein from type-1 retrotransposable element R1 (Fragment) 2152
CPOM06843	chr3	0.475836	Polycomb group RING finger protein 3 14247
CPOM20961	chr13	0.475472	Zinc finger protein 862 11874
CPOM02058	chr1	0.475336	Hydroxyacyl-thioester dehydratase type 2, mitochondrial 5794
CPOM18202	chr6	0.475184	Trypsin epsilon 9899
CPOM06857	chr3	0.475121	UDP-glucuronosyltransferase 2B1 8645
CPOM16950	chr9	0.475092	PiggyBac transposable element-derived protein 3 1069
CPOM13680	chr15	0.475049	Hydroxyacyl-coenzyme A dehydrogenase, mitochondrial 10228
CPOM12850	chr1	0.475	Histone-lysine N-methyltransferase SETMAR 844
CPOM09899	chr22	0.474817	#N/A
CPOM10027	chr9	0.474227	U1 small nuclear ribonucleoprotein C 4488
CPOM19079	chr1	0.473501	G-protein coupled receptor 52 7677
CPOM07311	chr24	0.473367	#N/A
