# Supplementary material for: Genome-Wide Selective Signature Analysis Revealed Insecticide Resistance Mechanisms in Cydia pomonella
Source: Insects. 2021 Dec 21;13(1):2. doi: 10.3390/insects13010002 (PMC8781923; doi:10.3390/insects13010002)
Supplement: Supplementary file 1 [file insects-13-00002-s001.zip › Table S2.xlsx]

## Sheet: Rde
Table S2 Positively selected genes in Rde strain of Cydia pomonella ( top 5% FST)
geneID	chromesome	FST	description
CPOM00328	chr2	1	Valacyclovir hydrolase 167
CPOM14221	chr6	1	Pre-miRNA 5'-monophosphate methyltransferase 9807
CPOM14222	chr6	1	60S ribosomal protein L3 8252
CPOM03419	chr8	1	Copper-transporting ATPase 2 1808
CPOM03465	chr17	1	Transposon Ty3-I Gag-Pol polyprotein 13342
CPOM03730	chr17	1	Tubulin polyglutamylase TTLL13 4035
CPOM03729	chr17	1	#N/A
CPOM03746	chr17	1	Uncharacterized protein K02A2.6 9627
CPOM20890	chr17	1	GPI mannosyltransferase 2 9609
CPOM17686	chr17	1	TFIIH basal transcription factor complex helicase XPD subunit 8865
CPOM03718	chr17	0.972277	Isoleucine--tRNA ligase, cytoplasmic 9080
CPOM19781	chr10	0.972159	Valacyclovir hydrolase 3423
CPOM17682	chr17	0.970588	Dolichol kinase 12957
CPOM22326	chr9	0.970512	Odorant receptor 67c 14371
CPOM10182	chr9	0.970122	Odorant receptor 67c 10322
CPOM21172	chr12	0.961224	Viral cathepsin 473
CPOM14225	chr6	0.958678	Mediator of RNA polymerase II transcription subunit 11 5245
CPOM20835	chr1	0.957265	Palmitoyltransferase ZDHHC3 4190
CPOM19492	chr1	0.956897	ATP synthase subunit b, mitochondrial 5688
CPOM17145	chr4	0.956522	#N/A
CPOM03719	chr17	0.94958	E3 ubiquitin-protein ligase arih1 363
CPOM03744	chr17	0.949398	Protein giant-lens 6426
CPOM19491	chr1	0.945672	Chitinase-like protein EN03 1247
CPOM20586	chr6	0.944444	Chromatin complexes subunit BAP18 1109
CPOM18750	chr1	0.943275	WD repeat-containing protein 47 13764
CPOM22290	chr17	0.94023	#N/A
CPOM05424	chr20	0.937381	E3 ubiquitin-protein ligase siah-1 9776
CPOM01887	chr1	0.9328	Gamma-aminobutyric acid type B receptor subunit 1 8070
CPOM00323	chr2	0.923978	Derlin-1 741
CPOM08826	chr6	0.923077	Carbonyl reductase [NADPH] 3 10627
CPOM03693	chr17	0.922061	Protein unc-13 homolog B 8990
CPOM00332	chr2	0.920962	Heterogeneous nuclear ribonucleoprotein Q 10445
CPOM03747	chr17	0.920681	Elongation factor-like GTPase 1 13035
CPOM20585	chr6	0.920408	Probable RNA methyltransferase CG11342 679
CPOM17716	chr17	0.912731	Clavesin-1 14212
CPOM02077	chr1	0.909091	Zinc finger and BTB domain-containing protein 41 3360
CPOM15604	chr1	0.909091	Palmitoyltransferase ZDHHC3 11145
CPOM12151	chr2	0.909091	Tektin-2 10502
CPOM21020	chr22	0.909091	Craniofacial development protein 2 12544
CPOM03830	chr17	0.908915	Probable tRNA (guanine(26)-N(2))-dimethyltransferase 10127
CPOM00319	chr2	0.904217	Alpha-2-macroglobulin receptor-associated protein 10324
CPOM00951	chr7	0.901946	#N/A
CPOM00344	chr2	0.9	Modular serine protease 4649
CPOM03739	chr17	0.898214	Craniofacial development protein 2 5707
CPOM19782	chr10	0.894131	T-complex protein 1 subunit alpha 378
CPOM20306	chr22	0.893234	#N/A
CPOM19568	chr1	0.892521	Epidermal growth factor receptor 3104
CPOM00316	chr2	0.88971	Ankyrin repeat and KH domain-containing protein 1 10902
CPOM20725	chr17	0.888889	UPF0528 protein CG10038 3097
CPOM02065	chr1	0.887025	Extracellular sulfatase SULF-1 homolog 1047
CPOM10791	chr14	0.886155	Protein arginine N-methyltransferase 7 12808
CPOM15631	chr1	0.885246	SCY1-like protein 2 8183
CPOM04547	chr13	0.884874	Neurobeachin 6700
CPOM15601	chr1	0.880329	#N/A
CPOM20587	chr6	0.88	60S ribosomal protein L3 11764
CPOM10776	chr14	0.88	Armadillo repeat-containing protein 8 9633
CPOM20723	chr17	0.877228	Probable ATP-dependent RNA helicase YTHDC2 7031
CPOM22310	chr17	0.87617	Odorant receptor 67a 14361
CPOM10778	chr14	0.875093	DNA (cytosine-5)-methyltransferase 14117
CPOM10780	chr14	0.875093	Protein JTB 4726
CPOM14226	chr6	0.874008	Protein slowmo 10553
CPOM17706	chr17	0.870526	RNA-binding protein MEX3B 7353
CPOM19799	chr12	0.870261	Heparan sulfate glucosamine 3-O-sulfotransferase 3A1 11493
CPOM17713	chr17	0.86936	Neuroendocrine convertase 1 2084
CPOM10180	chr9	0.868449	Niemann-Pick C1 protein 216
CPOM14990	chr1	0.867949	Glutamate receptor 1 2394
CPOM19784	chr10	0.867742	Valacyclovir hydrolase 10130
CPOM17714	chr17	0.86736	Alpha-tocopherol transfer protein 11054
CPOM16190	chr1	0.866933	Lipase 3 7765
CPOM15619	chr1	0.866014	Sodium/potassium/calcium exchanger 5 2693
CPOM13652	chr15	0.865753	Putative odorant receptor 85d 1438
CPOM01945	chr1	0.864043	Probable multidrug resistance-associated protein lethal(2)03659 560
CPOM02062	chr1	0.863959	Protein tramtrack, beta isoform 5016
CPOM03717	chr17	0.863303	Isoleucine--tRNA ligase, cytoplasmic 7454
CPOM01836	chr1	0.862725	Protein ROP 14031
CPOM21812	scaffold1275	0.861261	Glucose dehydrogenase [FAD, quinone] 4387
CPOM02100	chr1	0.861247	Serine/threonine-protein phosphatase 2A regulatory subunit B'' subunit beta 6741
CPOM05405	chr20	0.85816	Serine/threonine-protein phosphatase 4 catalytic subunit 13048
CPOM17974	chr6	0.858015	#N/A
CPOM12980	chr1	0.857143	#N/A
CPOM03771	chr17	0.857143	Dynein heavy chain, cytoplasmic 9487
CPOM17710	chr17	0.857054	Collagen and calcium-binding EGF domain-containing protein 1 1361
CPOM01943	chr1	0.856781	#N/A
CPOM19446	chr7	0.856756	Hairy/enhancer-of-split related with YRPW motif protein 71
CPOM00317	chr2	0.856351	Ankyrin repeat domain-containing protein 17 4977
CPOM17715	chr17	0.855757	Clavesin-2 12339
CPOM10847	chr14	0.855533	Protein virilizer 807
CPOM19445	chr14	0.855238	Peroxisomal membrane protein PMP34 3332
CPOM20447	chr23	0.854545	Facilitated trehalose transporter Tret1 13137
CPOM18900	chr8	0.853211	Protein AATF 13674
CPOM18107	chr1	0.852991	#N/A
CPOM15629	chr1	0.852669	#N/A
CPOM20446	chr23	0.85247	Probable RNA-directed DNA polymerase from transposon BS 14041
CPOM20724	chr17	0.849587	RNA-binding protein NOB1 273
CPOM21742	scaffold1215	0.846869	Protein giant-lens 11535
CPOM02064	chr1	0.846655	MRN complex-interacting protein 11410
CPOM10833	chr14	0.846584	Uncharacterized protein C7orf26 homolog 1676
CPOM02063	chr1	0.84537	#N/A
CPOM10846	chr14	0.844688	Protein virilizer 12989
CPOM15001	chr1	0.842105	Glycerol kinase 3474
CPOM21075	chr20	0.840964	Serine/threonine-protein kinase mrck-1 13770
CPOM10848	chr14	0.839362	Protein virilizer 7319
CPOM17709	chr17	0.838889	Coatomer subunit epsilon 3740
CPOM03794	chr17	0.836923	Lipase 1 11487
CPOM19804	chr12	0.836364	#N/A
CPOM19051	chr26	0.835015	Serine protease snake 5907
CPOM02133	chr1	0.833333	40S ribosomal protein S8 9380
CPOM02223	chr1	0.833333	Periodic tryptophan protein 1 homolog 1658
CPOM17704	chr17	0.831628	E3 ubiquitin-protein ligase RNF115 7132
CPOM17703	chr17	0.830225	Retrotransposable element SLACS 132 kDa protein 7921
CPOM02221	chr1	0.82952	Periodic tryptophan protein 1 homolog 5006
CPOM15613	chr1	0.827217	Solute carrier family 46 member 3 14172
CPOM18431	chr19	0.82716	ATP-dependent DNA helicase pif1 7238
CPOM21743	scaffold1216	0.825	Angiotensin-converting enzyme-like protein Ace3 8543
CPOM21080	chr1	0.82449	E3 ubiquitin-protein ligase TRIP12 11170
CPOM09500	chr26	0.822222	Lysosomal alpha-mannosidase 3904
CPOM02123	chr1	0.822097	DNA replication licensing factor Mcm7 12640
CPOM17442	chr5	0.821826	Rapamycin-insensitive companion of mTOR 10060
CPOM17680	chr17	0.821505	Dynein heavy chain, cytoplasmic 5762
CPOM20073	chr1	0.82	Serine/threonine-protein kinase mig-15 3136
CPOM14395	chr6	0.82	Peroxisomal N(1)-acetyl-spermine/spermidine oxidase 14072
CPOM10181	chr9	0.82	Niemann-Pick C1 protein 2192
CPOM14429	chr14	0.82	Nuclear pore complex protein Nup160 2238
CPOM10777	chr14	0.82	Armadillo repeat-containing protein 8 6785
CPOM20443	chr9	0.819136	Cell division cycle and apoptosis regulator protein 1 11900
CPOM17441	chr5	0.819129	#N/A
CPOM09813	chr22	0.817661	Zinc finger protein 568 8108
CPOM22327	chr9	0.817327	Odorant receptor 13a 14372
CPOM10779	chr14	0.817035	Sphingosine kinase 2 7772
CPOM03735	chr17	0.81503	Polyubiquitin-A 11544
CPOM08503	chr6	0.814914	#N/A
CPOM18585	chr9	0.814811	Putative uncharacterized transposon-derived protein F52C9.6 977
CPOM09105	chr23	0.81438	#N/A
CPOM02120	chr1	0.814324	Division abnormally delayed protein 5152
CPOM10186	chr9	0.813734	Ribulose-phosphate 3-epimerase 7478
CPOM18101	chr1	0.813514	#N/A
CPOM08822	chr6	0.813115	Histone-lysine N-methyltransferase SETMAR 12270
CPOM05409	chr20	0.8125	Retrovirus-related Pol polyprotein from type-2 retrotransposable element R2DM 12527
CPOM21906	scaffold1364	0.812121	#N/A
CPOM03712	chr17	0.811111	Alpha-(1,3)-fucosyltransferase C 1933
CPOM19493	chr1	0.81004	Amyloid-like protein 2 11018
CPOM21525	chr17	0.808219	Bloom syndrome protein homolog 771
CPOM01991	chr1	0.807267	Methylcrotonoyl-CoA carboxylase subunit alpha, mitochondrial 9865
CPOM05412	chr20	0.80722	Cell cycle checkpoint control protein RAD9A 1632
CPOM02234	chr1	0.807062	Probable phospholipid-transporting ATPase IIB 2805
CPOM21381	chr4	0.805479	Palmitoyltransferase Hip14 14157
CPOM10832	chr14	0.805236	Cleavage and polyadenylation specificity factor subunit 4 4306
CPOM15627	chr1	0.804908	EF-hand calcium-binding domain-containing protein 1 7455
CPOM17998	chr10	0.804889	Membrane-bound alkaline phosphatase 487
CPOM02219	chr1	0.804494	Putative uncharacterized transposon-derived protein F52C9.6 5858
CPOM19336	chr1	0.803279	60 kDa SS-A/Ro ribonucleoprotein 7048
CPOM22251	chr14	0.801901	#N/A
CPOM16170	chr1	0.800898	Trypsin epsilon 11712
CPOM09508	chr26	0.800767	Ubiquitin-related modifier 1 homolog 4088
CPOM00925	chr7	0.8	DNA ligase 4 13830
CPOM03726	chr17	0.8	Phospholipid-transporting ATPase ID 8656
CPOM17690	chr17	0.8	Serine/threonine-protein kinase RIO2 2817
CPOM20722	chr17	0.8	TFIIH basal transcription factor complex helicase XPD subunit 9657
CPOM21526	chr17	0.8	Sorbitol dehydrogenase 5039
CPOM19337	chr1	0.798815	60 kDa SS-A/Ro ribonucleoprotein 4714
CPOM08833	chr6	0.79809	E3 ubiquitin-protein ligase mind-bomb 3856
CPOM01132	chr7	0.796165	Ribonuclease H1 10339
CPOM05408	chr20	0.794769	Myb-binding protein 1A 5484
CPOM03708	chr17	0.792661	Ras GTPase-activating protein 1 5783
CPOM16171	chr1	0.792562	Solute carrier family 15 member 2 429
CPOM19338	chr1	0.792324	60 kDa SS-A/Ro ribonucleoprotein 1839
CPOM01988	chr1	0.792148	Uncharacterized protein F54H12.2 5427
CPOM21780	scaffold1249	0.791935	Bestrophin-3 5086
CPOM02017	chr1	0.790173	UDP-glucose:glycoprotein glucosyltransferase 9084
CPOM05429	chr20	0.79012	#N/A
CPOM19802	chr12	0.789655	Luc7-like protein 3 249
CPOM10831	chr14	0.789624	Chitobiosyldiphosphodolichol beta-mannosyltransferase 13488
CPOM09474	chr26	0.788889	Cytoplasmic FMR1-interacting protein 551
CPOM17691	chr17	0.788871	Sorbitol dehydrogenase 10085
CPOM01875	chr1	0.78881	Probable ATP synthase subunit g 1, mitochondrial 2473
CPOM15438	chr27	0.788664	#N/A
CPOM01889	chr1	0.7875	Copia protein 7275
CPOM20887	chr17	0.786207	Cyclin-dependent kinase 7 3966
CPOM01855	chr1	0.785714	Dynamin 5409
CPOM03706	chr17	0.78545	Protein kish-A 583
CPOM03748	chr17	0.785324	Elongation factor-like GTPase 1 13505
CPOM09409	chr26	0.785319	SEC23-interacting protein 7708
CPOM03736	chr17	0.784378	SURP and G-patch domain-containing protein 1 5179
CPOM02078	chr1	0.783673	Zinc finger protein 679 6287
CPOM12901	chr1	0.783133	#N/A
CPOM02197	chr1	0.782653	Uncharacterized protein K02A2.6 1833
CPOM10834	chr14	0.781385	Ribosomal RNA-processing protein 7 homolog A 12392
CPOM08264	chr21	0.779239	Protein polybromo-1 5550
CPOM17685	chr17	0.779221	Probable ATP-dependent RNA helicase YTHDC2 3867
CPOM01990	chr1	0.778603	Flap endonuclease GEN 7622
CPOM16627	chr28	0.778151	#N/A
CPOM15611	chr1	0.778007	Serine/threonine-protein kinase OSR1 13364
CPOM15767	chr4	0.77697	FGFR1 oncogene partner 2 homolog 13862
CPOM17698	chr17	0.776889	Metaxin-1 10895
CPOM21470	chr1	0.776691	Testis-specific serine/threonine-protein kinase 2 3841
CPOM15610	chr1	0.776573	#N/A
CPOM10782	chr14	0.776566	#N/A
CPOM04486	chr19	0.775066	#N/A
CPOM00340	chr2	0.775	ATP-dependent DNA helicase pif1 3766
CPOM03774	chr17	0.775	Probable RNA-directed DNA polymerase from transposon BS 13955
CPOM17694	chr17	0.774912	Mitochondrial import inner membrane translocase subunit TIM50-C 12180
CPOM05431	chr20	0.77321	#N/A
CPOM02016	chr1	0.773196	Transport and Golgi organization protein 11 11863
CPOM01823	chr1	0.773006	Histone-lysine N-methyltransferase SMYD3 9624
CPOM22359	chr14	0.772756	Odorant receptor 4 14398
CPOM15566	chr11	0.771799	#N/A
CPOM16204	chr1	0.771574	Helix-loop-helix protein 13 9020
CPOM20902	chr14	0.771127	Sphingosine kinase 2 8232
CPOM04561	chr13	0.771051	Neurobeachin 6299
CPOM02681	chr5	0.770598	Cuticle protein 19 13385
CPOM17695	chr17	0.770169	Ral GTPase-activating protein subunit beta 1160
CPOM20490	chr10	0.770149	#N/A
CPOM16184	chr1	0.769724	Protein grindelwald 2034
CPOM03776	chr17	0.769643	Organic cation transporter protein 7533
CPOM08831	chr6	0.769231	Radial spoke head 10 homolog B 4777
CPOM15653	chr1	0.769143	BTB/POZ domain-containing protein 8 6691
CPOM21982	scaffold1445	0.768421	Facilitated trehalose transporter Tret1 13693
CPOM21981	scaffold1445	0.768421	Coatomer subunit alpha 1351
CPOM21983	scaffold1445	0.768421	Slit homolog 1 protein 5817
CPOM08817	chr6	0.767967	Histone-lysine N-methyltransferase SETMAR 8200
CPOM18412	chr1	0.767892	Dynein heavy chain 5, axonemal 10294
CPOM10185	chr9	0.767358	Putative methyltransferase C9orf114 homolog 13368
CPOM21079	chr1	0.767033	Transmembrane protein 256 homolog 6594
CPOM16624	chr28	0.767	SID1 transmembrane family member 1 6288
CPOM19288	chr26	0.766821	Zinc finger protein 16 1364
CPOM10172	chr9	0.766728	Thiamin pyrophosphokinase 1 13380
CPOM10790	chr14	0.766381	Putative BEN domain-containing protein B1 4308
CPOM03756	chr17	0.765847	Neurotrimin 11789
CPOM13317	chr9	0.764966	Tachykinin-like peptides receptor 99D 4209
CPOM20379	chr1	0.763485	#N/A
CPOM05471	chr20	0.76341	Fructose-bisphosphate aldolase 8167
CPOM21984	scaffold1445	0.762846	#N/A
CPOM04319	chr19	0.762207	Protein distal antenna 6932
CPOM16666	chr28	0.761943	Envelope fusion protein 8256
CPOM04318	chr19	0.761778	Calcineurin B homologous protein 1 2500
CPOM16176	chr1	0.760779	#N/A
CPOM13315	chr9	0.760397	Thioredoxin-2 5652
CPOM05215	chr20	0.76	Proline dehydrogenase 1, mitochondrial 3873
CPOM21800	scaffold1268	0.759799	Protein muscleblind 9859
CPOM02233	chr1	0.759091	Replication factor C subunit 1 187
CPOM04345	chr19	0.75894	Retrovirus-related Pol polyprotein from transposon 297 1355
CPOM17705	chr17	0.758678	ATP-dependent DNA helicase PIF1 8410
CPOM19257	chr1	0.758549	Nose resistant to fluoxetine protein 6 9868
CPOM08303	chr21	0.758349	Leucine-rich repeat-containing protein 15 13726
CPOM07301	chr24	0.757913	UPF0428 protein CXorf56 homolog 10038
CPOM02014	chr1	0.7576	Transport and Golgi organization protein 11 6643
CPOM02015	chr1	0.7576	Transport and Golgi organization protein 11 6312
CPOM18751	chr1	0.756497	DnaJ homolog subfamily C member 11 13468
CPOM20151	chr1	0.75517	Sarcosine dehydrogenase, mitochondrial 5445
CPOM20152	chr1	0.753557	#N/A
CPOM03772	chr17	0.752941	ADAM 17-like protease 2002
CPOM18477	chr6	0.752703	Protein anon-37Cs 10946
CPOM05407	chr20	0.752542	Mariner Mos1 transposase 1607
CPOM19941	chr4	0.752273	Probable RNA-directed DNA polymerase from transposon X-element 10572
CPOM19608	chr2	0.752	Putative uncharacterized transposon-derived protein F52C9.6 12112
CPOM15612	chr1	0.751825	STE20/SPS1-related proline-alanine-rich protein kinase 13434
CPOM03767	chr17	0.7507	G-patch domain and KOW motifs-containing protein 4561
CPOM15618	chr1	0.750179	Sodium channel protein Nach 9470
CPOM13232	chr9	0.750075	Tolloid-like protein 1 8079
CPOM22343	chr1	0.749904	Odorant receptor 4 14386
CPOM16792	chr23	0.749491	Catalase 13496
CPOM00949	chr7	0.749077	#N/A
CPOM10593	chr18	0.748609	Thyroid adenoma-associated protein homolog 545
CPOM01506	chr7	0.747368	Mid1-interacting protein 1A 3047
CPOM16630	chr28	0.747317	Tyrosine-protein phosphatase non-receptor type 7 668
CPOM16629	chr28	0.747317	#N/A
CPOM13318	chr9	0.747132	Tachykinin-like peptides receptor 99D 12963
CPOM10189	chr9	0.747107	#N/A
CPOM20865	chr21	0.745455	Facilitated trehalose transporter Tret1 11411
CPOM00264	chr2	0.745067	Vitellin-degrading protease 4874
CPOM20924	chr1	0.744915	BTB/POZ domain-containing protein KCTD1 14243
CPOM05596	chr20	0.743507	Limulus clotting factor C 3916
CPOM17996	chr10	0.743247	Membrane-bound alkaline phosphatase 8008
CPOM02198	chr1	0.743223	#N/A
CPOM01934	chr1	0.742857	Putative uncharacterized protein FLJ37770 10097
CPOM15615	chr1	0.742584	Probable citrate synthase 2, mitochondrial 1647
CPOM19030	chr1	0.741195	DnaJ homolog subfamily C member 5 homolog 4483
CPOM15602	chr1	0.740642	Clavesin-1 1955
CPOM09408	chr26	0.739932	Oxysterol-binding protein-related protein 8 10828
CPOM16193	chr1	0.739837	Discoidin domain-containing receptor 2 12129
CPOM14514	chr14	0.73921	Serine proteinase stubble 12409
CPOM10794	chr14	0.73913	Odorant receptor 67c 3177
CPOM01915	chr1	0.738336	#N/A
CPOM09410	chr26	0.738237	SEC23-interacting protein 10899
CPOM10842	chr14	0.737815	TATA element modulatory factor 7911
CPOM03758	chr17	0.7375	#N/A
CPOM19859	chr18	0.7375	Breast cancer metastasis-suppressor 1-like protein 4508
CPOM16631	chr28	0.737209	Receptor-type tyrosine-protein phosphatase R 676
CPOM00924	chr7	0.736957	#N/A
CPOM12824	chr1	0.736923	Histone-lysine N-methyltransferase SETMAR 4361
CPOM01949	chr1	0.736769	Succinate--CoA ligase [ADP-forming] subunit beta, mitochondrial 5107
CPOM03793	chr17	0.735836	Lipase 1 9652
CPOM19207	chr26	0.735156	Zinc finger protein 789 3980
CPOM09489	chr26	0.735008	COMM domain-containing protein 5 14175
CPOM07884	chr11	0.734615	GTP-binding nuclear protein Ran 666
CPOM15599	chr1	0.734601	Acyl-coenzyme A thioesterase 13 12983
CPOM03788	chr17	0.734072	Probable RNA-directed DNA polymerase from transposon BS 1265
CPOM14223	chr6	0.733913	Nuclear fragile X mental retardation-interacting protein 1 8580
CPOM02086	chr1	0.733826	Peptidyl-prolyl cis-trans isomerase NIMA-interacting 4 7472
CPOM19052	chr26	0.733807	#N/A
CPOM01922	chr1	0.733574	Host cell factor 12282
CPOM08180	chr21	0.733446	Retrovirus-related Pol polyprotein from transposon 297 8094
CPOM05411	chr20	0.733333	Ubiquitin-conjugating enzyme E2 G1 506
CPOM15445	chr27	0.733333	Talin-1 7449
CPOM15446	chr27	0.733333	#N/A
CPOM20304	chr22	0.733027	UPF0669 protein C6orf120 homolog 8288
CPOM15547	chr11	0.73242	Lethal(3)malignant brain tumor-like protein 1 7356
CPOM03544	chr17	0.732252	Cytochrome P450 6B2 12874
CPOM21838	scaffold1300	0.731959	RNA-directed DNA polymerase from mobile element jockey 5892
CPOM21998	scaffold1470	0.731636	L-xylulose reductase 5623
CPOM02058	chr1	0.731579	Hydroxyacyl-thioester dehydratase type 2, mitochondrial 5794
CPOM13630	chr15	0.731343	Activating signal cointegrator 1 complex subunit 2 11949
CPOM05220	chr20	0.730981	Transposon Tf2-6 polyprotein 4900
CPOM03903	chr17	0.73	Zinc finger BED domain-containing protein 4 2966
CPOM18911	chr22	0.729934	Ankyrin-1 6945
CPOM02089	chr1	0.729709	Heparan-sulfate 6-O-sulfotransferase 1 12316
CPOM21763	chr12	0.729412	Proton-coupled amino acid transporter-like protein pathetic 4452
CPOM20378	chr1	0.729126	Protein Teyrha-meyrha 9302
CPOM16628	chr28	0.72893	#N/A
CPOM15296	chr10	0.727924	#N/A
CPOM10167	chr9	0.727863	Proton-associated sugar transporter A 8522
CPOM09640	chr22	0.727799	DNA transposase THAP9 13859
CPOM18102	chr1	0.727273	#N/A
CPOM09889	chr22	0.726998	1-phosphatidylinositol 4,5-bisphosphate phosphodiesterase epsilon-1 9893
CPOM01768	chr1	0.726686	Retrovirus-related Pol polyprotein from transposon opus 8794
CPOM13894	chr25	0.726316	#N/A
CPOM02380	chr5	0.726065	#N/A
CPOM18478	chr6	0.725373	Venom dipeptidyl peptidase 4 11907
CPOM15609	chr1	0.725296	Putative fatty acyl-CoA reductase CG5065 7695
CPOM01921	chr1	0.72511	Small integral membrane protein 8 13691
CPOM01519	chr7	0.724812	#N/A
CPOM18001	chr10	0.72437	#N/A
CPOM05327	chr20	0.724165	LIM/homeobox protein Lhx5 6752
CPOM02068	chr1	0.723622	Transcription factor E2F7 6198
CPOM08509	chr6	0.723488	Peroxisome biogenesis factor 1 3106
CPOM08495	chr6	0.722194	#N/A
CPOM19803	chr12	0.721618	Luc7-like protein 3 2935
CPOM11572	chr16	0.721542	Circadian clock-controlled protein 10390
CPOM02099	chr1	0.721076	Ribonuclease H1 10320
CPOM01920	chr1	0.721065	Antitrypsin 6356
CPOM01852	chr1	0.720356	CTL-like protein 2 5603
CPOM15268	chr10	0.720213	Lutropin-choriogonadotropic hormone receptor 10188
CPOM20069	chr1	0.719481	Very-long-chain (3R)-3-hydroxyacyl-CoA dehydratase 2 12601
CPOM01874	chr1	0.717696	#N/A
CPOM01971	chr1	0.717143	ATP-dependent DNA helicase pif1 10973
CPOM15269	chr10	0.716738	AN1-type zinc finger protein 1 10209
CPOM03359	chr8	0.71638	Homeobox protein TGIF2 13708
CPOM09627	chr22	0.716279	Zinc finger protein 271 2688
CPOM03316	chr8	0.716226	Elongation of very long chain fatty acids protein 4 13636
CPOM21735	chr13	0.716216	#N/A
CPOM07484	chr24	0.715986	Chloride channel protein 2 11281
CPOM01896	chr1	0.715942	Putative lipoyltransferase 2, mitochondrial 1576
CPOM17997	chr10	0.715941	Putative uncharacterized transposon-derived protein F52C9.6 9966
CPOM10792	chr14	0.715626	#N/A
CPOM15624	chr1	0.715278	Calcitonin gene-related peptide type 1 receptor 11960
CPOM13859	chr5	0.714735	PiggyBac transposable element-derived protein 2 10786
CPOM13278	chr9	0.713809	Ribonuclease P protein subunit p30 4606
CPOM02212	chr1	0.713462	Acetylcholinesterase 8225
CPOM03831	chr17	0.713217	Nuclear cap-binding protein subunit 1 5954
CPOM22125	scaffold1616	0.713089	Tyrosine-protein phosphatase non-receptor type 7 4565
CPOM09891	chr22	0.713022	Cleavage stimulation factor subunit 1 11279
CPOM17683	chr17	0.712381	NAD-dependent protein deacetylase Sirt6 3644
CPOM18773	chr1	0.712367	Zinc metalloproteinase nas-4 10540
CPOM02678	chr5	0.71229	Larval cuticle protein A2B 9390
CPOM20903	chr14	0.712258	Ankyrin repeat domain-containing protein 54 8750
CPOM13321	chr9	0.711964	Ubiquitin carboxyl-terminal hydrolase 1 6423
CPOM21921	scaffold1382	0.711864	Transmembrane protein 26 217
CPOM12488	chr16	0.711138	Uncharacterized protein K02A2.6 11767
CPOM16843	chr23	0.711111	26S proteasome non-ATPase regulatory subunit 9 6112
CPOM22358	chr14	0.710345	Odorant receptor 4 14397
CPOM19031	chr1	0.710207	Protein Mpv17 12805
CPOM03709	chr17	0.710191	Endophilin-A 7269
CPOM13895	chr25	0.710022	Retrovirus-related Pol polyprotein from transposon TNT 1-94 12426
CPOM02012	chr1	0.709976	Pantothenate kinase 4 2942
CPOM10785	chr14	0.709895	Condensin complex subunit 2 7195
CPOM12899	chr1	0.709474	F-box/WD repeat-containing protein 7 13650
CPOM07883	chr11	0.708889	GTP-binding nuclear protein Ran 4514
CPOM11034	chr12	0.707438	Voltage-dependent T-type calcium channel subunit alpha-1I 615
CPOM20596	chr2	0.707229	Protein zwilch 5287
CPOM05245	chr20	0.70662	Armadillo repeat-containing protein 2 3931
CPOM02131	chr1	0.706522	Histone-lysine N-methyltransferase SETMAR 10191
CPOM01925	chr1	0.706395	Regulating synaptic membrane exocytosis protein 2 10165
CPOM05428	chr20	0.706005	Protein Red 3369
CPOM15426	chr27	0.705536	Putative 115 kDa protein in type-1 retrotransposable element R1DM 10970
CPOM04575	chr13	0.705088	Putative oxidoreductase GLYR1 homolog 1017
CPOM16625	chr28	0.705001	SID1 transmembrane family member 1 13043
CPOM20464	chr13	0.704523	Kinesin-like protein Klp68D 4261
CPOM20904	chr14	0.704459	Armadillo repeat-containing protein 8 9988
CPOM22162	scaffold1681	0.704412	#N/A
CPOM15617	chr1	0.704225	Peptidoglycan-recognition protein LF 10416
CPOM19351	chr1	0.703896	Exocyst complex component 2 2938
CPOM17643	chr22	0.703896	Copia protein 13737
CPOM10174	chr9	0.703525	Tetratricopeptide repeat protein 21B 1282
CPOM01278	chr7	0.703047	CD2 antigen cytoplasmic tail-binding protein 2 homolog 8456
CPOM21650	chr10	0.702899	E3 ubiquitin-protein ligase RNF19A 2901
CPOM20085	chr28	0.702894	Ribosomal RNA processing protein 1 homolog 6549
CPOM14238	chr6	0.702568	Tensin 11746
CPOM22360	chr14	0.702522	Putative odorant receptor 92a 14399
CPOM06235	chr3	0.702077	Leucine-rich repeat and fibronectin type-III domain-containing protein 5 5034
CPOM01279	chr7	0.701921	GPI ethanolamine phosphate transferase 1 7169
CPOM21549	scaffold1077	0.701887	Ubiquitin carboxyl-terminal hydrolase 1 8285
CPOM04988	chr13	0.700867	Protein tumorous imaginal discs, mitochondrial 1532
CPOM02145	chr1	0.7	Histone-lysine N-methyltransferase SETMAR 3485
CPOM03152	chr8	0.7	Hydroxymethylglutaryl-CoA synthase, cytoplasmic 12908
CPOM03153	chr8	0.7	Hydroxymethylglutaryl-CoA synthase 1 6017
CPOM03889	chr17	0.7	Retrovirus-related Pol polyprotein from transposon opus 1558
CPOM01892	chr1	0.699606	Protein sickie 8708
CPOM15863	chr1	0.699168	Adenylate cyclase type 5 13923
CPOM03698	chr17	0.69881	Lysosomal alpha-glucosidase 8875
CPOM18966	chr26	0.698794	Zinc finger protein 658B 11993
CPOM05427	chr20	0.697787	Protein Red 13544
CPOM01944	chr1	0.697329	DNA replication complex GINS protein SLD5 2117
CPOM02149	chr1	0.69703	Protein archease-like 220
CPOM14991	chr1	0.696986	Glutamate receptor 1 10903
CPOM09642	chr22	0.696579	Alpha-centractin 11063
CPOM01277	chr7	0.696573	UPF0585 protein CG18661 5854
CPOM18815	chr4	0.696467	Proton-coupled amino acid transporter-like protein CG1139 10691
CPOM03792	chr17	0.696327	Lipase 1 9005
CPOM03716	chr17	0.696314	DmX-like protein 2 6381
CPOM16196	chr1	0.696144	Centrosome-associated protein 350 9493
CPOM01868	chr1	0.695726	Collagen alpha-2(XI) chain 8714
CPOM17813	chr7	0.695634	Serine/threonine-protein kinase 4 11446
CPOM21419	chr20	0.694814	Mitochondrial import inner membrane translocase subunit Tim22 5739
CPOM00333	chr2	0.694737	Retrovirus-related Pol polyprotein from transposon TNT 1-94 3596
CPOM15469	chr27	0.694737	Zinc finger protein 596 10500
CPOM15470	chr27	0.694737	B lymphocyte-induced maturation protein 1 homolog 1754
CPOM04185	chr19	0.694394	Protein C-ets-1 13807
CPOM16950	chr9	0.694212	PiggyBac transposable element-derived protein 3 1069
CPOM20499	chr28	0.694118	Uncharacterized protein K02A2.6 708
CPOM05401	chr20	0.694071	Oxygen-dependent choline dehydrogenase 11363
CPOM10184	chr9	0.693352	Bifunctional purine biosynthesis protein PURH 12105
CPOM10114	chr9	0.69301	#N/A
CPOM01754	chr1	0.692557	Dual specificity mitogen-activated protein kinase kinase 7 14207
CPOM10127	chr9	0.692308	Histone-lysine N-methyltransferase SETMAR 8122
CPOM03769	chr17	0.69201	Chromatin assembly factor 1 subunit A 2740
CPOM11036	chr12	0.691729	Voltage-dependent T-type calcium channel subunit alpha-1I 9797
CPOM20248	chr1	0.691667	Hormone receptor 4 6642
CPOM15625	chr1	0.691509	Transposon Ty3-I Gag-Pol polyprotein 3524
CPOM17696	chr17	0.691489	#N/A
CPOM16951	chr9	0.691173	Cytochrome b5-related protein 10745
CPOM15423	chr27	0.690496	Protein prune homolog 2 4201
CPOM02087	chr1	0.689922	Peptidyl-prolyl cis-trans isomerase NIMA-interacting 4 8767
CPOM08169	chr21	0.689851	#N/A
CPOM18430	chr19	0.689818	ATP-dependent DNA helicase pif1 11065
CPOM05096	chr13	0.689593	Nucleosome assembly protein 1-like 4 10334
CPOM05418	chr20	0.689512	Apyrase 6039
CPOM16545	chr9	0.689181	Flexible cuticle protein 12 9780
CPOM16790	chr23	0.689124	Orexin receptor type 1 291
CPOM00341	chr2	0.688889	Rootletin 10610
CPOM21816	scaffold1280	0.688889	Protein unc-13 homolog B 13503
CPOM13325	chr9	0.688571	Putative 115 kDa protein in type-1 retrotransposable element R1DM 2600
CPOM12263	chr4	0.688265	TNF receptor-associated factor 6 2620
CPOM16626	chr28	0.687883	SID1 transmembrane family member 1 6807
CPOM15623	chr1	0.687428	Calcitonin gene-related peptide type 1 receptor 9202
CPOM10047	chr9	0.686994	Transient receptor potential channel pyrexia 88
CPOM12823	chr1	0.686957	RNA-directed DNA polymerase from mobile element jockey 7467
CPOM08846	chr6	0.686604	BTB/POZ domain-containing protein 6-A 2145
CPOM05420	chr20	0.686364	Nardilysin 274
CPOM20495	chr4	0.686331	Delta-sarcoglycan 13911
CPOM02174	chr1	0.686148	#N/A
CPOM03715	chr17	0.685941	DmX-like protein 1 8300
CPOM17700	chr17	0.685714	Metaxin-1 homolog 3123
CPOM03687	chr17	0.685577	#N/A
CPOM02676	chr5	0.685155	Peroxisome biogenesis factor 2 7193
CPOM02232	chr1	0.684409	Protein takeout 3404
CPOM15864	chr1	0.684257	Adenylate cyclase type 5 10387
CPOM15430	chr27	0.683858	CLIP-associating protein 777
CPOM04480	chr19	0.683642	Arylphorin subunit beta 13852
CPOM01898	chr1	0.683636	Odorant receptor 4 1998
CPOM22342	chr1	0.683636	Putative odorant receptor 85d 14385
CPOM05219	chr20	0.683532	Uncharacterized protein CG3556 12360
CPOM03317	chr8	0.683377	Elongation of very long chain fatty acids protein AAEL008004 12410
CPOM18501	chr1	0.682927	Homeobox protein araucan 12931
CPOM16788	chr23	0.682298	#N/A
CPOM01433	chr7	0.681697	Rab11 family-interacting protein 1 11112
CPOM05223	chr20	0.681314	E3 ubiquitin-protein ligase SIAH1B 12250
CPOM08845	chr6	0.681051	Peroxisomal N(1)-acetyl-spermine/spermidine oxidase 1574
CPOM18180	chr4	0.681002	Anaphase-promoting complex subunit 4 11978
CPOM19027	chr1	0.680965	DNA-directed RNA polymerase I subunit RPA2 4684
CPOM13520	chr4	0.680672	Uncharacterized protein K02A2.6 11079
CPOM16169	chr1	0.680406	Protein scabrous 8230
CPOM15886	chr1	0.680096	Probable 3',5'-cyclic phosphodiesterase pde-5 11150
CPOM07888	chr11	0.68	Kelch domain-containing protein 10 homolog 7704
CPOM16635	chr28	0.679741	#N/A
CPOM02675	chr5	0.679675	Chromatin modification-related protein MEAF6 12154
CPOM21033	chr1	0.679389	RNA-directed DNA polymerase from mobile element jockey 3135
CPOM21764	scaffold1229	0.679021	Dolichol-phosphate mannosyltransferase subunit 3 10164
CPOM00888	chr2	0.678776	Cadherin-23 4970
CPOM01276	chr7	0.678747	Protein ANTAGONIST OF LIKE HETEROCHROMATIN PROTEIN 1 6530
CPOM02113	chr1	0.67874	#N/A
CPOM02088	chr1	0.678571	SPRY domain-containing protein 7 11291
CPOM02732	chr5	0.678571	Innexin inx3 4197
CPOM02196	chr1	0.677767	Probable uridine nucleosidase 2 9353
CPOM09063	chr23	0.677728	Probable RNA-directed DNA polymerase from transposon X-element 1151
CPOM13233	chr9	0.677538	Methionine aminopeptidase 1 9713
CPOM02085	chr1	0.677482	Mediator of RNA polymerase II transcription subunit 12 10455
CPOM20138	chr8	0.677407	#N/A
CPOM16151	chr1	0.677045	Craniofacial development protein 2 13314
CPOM02167	chr1	0.676901	Protein takeout 2833
CPOM03686	chr17	0.676793	Protein prenyltransferase alpha subunit repeat-containing protein 1 5499
CPOM03711	chr17	0.67607	Glycoprotein 3-alpha-L-fucosyltransferase A 7829
CPOM04556	chr13	0.675897	Neurobeachin 13771
CPOM16576	chr9	0.67576	RNA-directed DNA polymerase from mobile element jockey 13571
CPOM21208	chr4	0.675676	Uncharacterized protein K02A2.6 2057
CPOM09484	chr26	0.675523	4-hydroxybenzoate polyprenyltransferase, mitochondrial 12532
CPOM17257	chr5	0.675332	#N/A
CPOM10160	chr9	0.674046	Peptidyl-prolyl cis-trans isomerase 1661
CPOM18031	chr12	0.673913	#N/A
CPOM08510	chr6	0.673832	Peroxisome biogenesis factor 1 13347
CPOM01435	chr7	0.673627	Hydroxymethylglutaryl-CoA lyase, mitochondrial 9014
CPOM15432	chr27	0.673532	CLIP-associating protein 7065
CPOM20096	chr9	0.672917	Putative sodium-dependent multivitamin transporter 336
CPOM01853	chr1	0.672628	Putative uncharacterized transposon-derived protein F52C9.6 5843
CPOM02083	chr1	0.672195	Mediator of RNA polymerase II transcription subunit 12 7632
CPOM02227	chr1	0.672119	Probable aspartate aminotransferase, cytoplasmic 1337
CPOM01834	chr1	0.671897	Probable Ras GTPase-activating protein 266
CPOM22099	scaffold1592	0.6715	Viral cathepsin 1792
CPOM22100	scaffold1592	0.6715	Cathepsin W 4510
CPOM10830	chr14	0.671399	Nucleolar protein 11 5360
CPOM09641	chr22	0.671169	GDP-fucose protein O-fucosyltransferase 2 14027
CPOM02119	chr1	0.670886	Growth hormone-regulated TBC protein 1-A 4391
CPOM10230	chr16	0.670816	BRCA1-A complex subunit Abraxas 1 8950
CPOM00338	chr2	0.670588	TELO2-interacting protein 1 homolog 9556
CPOM03695	chr17	0.670588	Protein unc-13 homolog A 2408
CPOM02082	chr1	0.67	Pleckstrin homology domain-containing family M member 3 9533
CPOM20468	chr20	0.66993	Mediator of RNA polymerase II transcription subunit 21 13787
CPOM08531	chr6	0.669916	RNA-directed DNA polymerase from mobile element jockey 3480
CPOM21233	chr10	0.669565	Polycomb protein EED 13939
CPOM13515	chr4	0.668633	Gag-Pol polyprotein 11676
CPOM05404	chr20	0.668255	Glucose dehydrogenase [FAD, quinone] 9589
CPOM01891	chr1	0.668203	FGFR1 oncogene partner 6410
CPOM10844	chr14	0.668178	Retrovirus-related Pol polyprotein from type-1 retrotransposable element R1 2 (Fragment) 5557
CPOM10793	chr14	0.668151	Putative odorant receptor 92a 7064
CPOM16201	chr1	0.668148	Venom carboxylesterase-6 4669
CPOM13309	chr9	0.667994	#N/A
CPOM01863	chr1	0.667797	Zinc finger protein GLIS2 homolog 755
CPOM18543	chr26	0.66768	Cytochrome P450 4C1 6290
CPOM00321	chr2	0.667568	E3 ubiquitin-protein ligase RNF19A 7045
CPOM02084	chr1	0.667516	Mediator of RNA polymerase II transcription subunit 12 5381
CPOM17896	chr26	0.667305	#N/A
CPOM17006	chr22	0.666975	Serine hydrolase-like protein 11876
CPOM02066	chr1	0.666792	Glutamine-rich protein 2 3963
CPOM20381	chr1	0.666667	Retrovirus-related Pol polyprotein from transposon 297 1737
CPOM16198	chr1	0.665762	#N/A
CPOM13947	chr25	0.664996	Putative serine protease K12H4.7 811
CPOM05212	chr20	0.664956	Cytochrome P450 6B2 1102
CPOM11560	chr16	0.664539	Protein Daple 4105
CPOM00312	chr2	0.664183	#N/A
CPOM06236	chr3	0.664122	Leucine-rich repeat and fibronectin type-III domain-containing protein 5 1656
CPOM13601	chr15	0.664036	Early growth response protein 1 (Fragment) 5362
CPOM00306	chr2	0.662136	#N/A
CPOM03537	chr17	0.662113	SKI family transcriptional corepressor 2 2692
CPOM16477	chr4	0.661935	Otopetrin-1 13952
CPOM19170	chr1	0.66192	Beta-galactoside alpha-2,6-sialyltransferase 2 3029
CPOM03532	chr17	0.661918	Alpha-tocopherol transfer protein-like 6812
CPOM18414	chr1	0.661738	Anion exchange protein 2 2590
CPOM18794	chr1	0.661714	Cytosolic non-specific dipeptidase 2635
CPOM00281	chr2	0.661349	Alpha-2-macroglobulin 10508
CPOM09877	chr22	0.660969	Protein slit 12789
CPOM01861	chr1	0.660917	Zinc finger protein 429 3310
CPOM02677	chr5	0.660641	Cuticle protein 19 2845
CPOM20230	chr15	0.659959	Protein asteroid homolog 1 4914
CPOM16207	chr1	0.659779	Histone-lysine N-methyltransferase SETMAR 8642
CPOM18805	chr1	0.659259	#N/A
CPOM03728	chr17	0.658824	Methyl-CpG-binding domain protein 2 10422
CPOM22007	scaffold1479	0.657957	#N/A
CPOM03891	chr17	0.657652	#N/A
CPOM10179	chr9	0.657651	Exosome complex exonuclease RRP44 1972
CPOM03151	chr8	0.657372	Tyrosine phosphatase-like protein J1 13689
CPOM02754	chr5	0.657358	#N/A
CPOM18037	chr20	0.657043	piRNA biogenesis protein EXD1 13716
CPOM02721	chr5	0.656888	GATA-binding factor C 737
CPOM15569	chr11	0.656339	Vacuolar protein sorting-associated protein 13D 11794
CPOM22282	chr28	0.656078	#N/A
CPOM11559	chr16	0.65569	Protein Daple 5676
CPOM18289	chr23	0.655319	Facilitated trehalose transporter Tret1 2977
CPOM14550	chr28	0.655288	Solute carrier family 2, facilitated glucose transporter member 12 6156
CPOM03853	chr17	0.654585	Ras-specific guanine nucleotide-releasing factor 1 8080
CPOM21417	chr20	0.654222	#N/A
CPOM20509	chr14	0.653996	Peroxisomal membrane protein PMP34 1001
CPOM20677	chr20	0.653714	RILP-like protein homolog 9069
CPOM16200	chr1	0.653179	Peptide transporter family 1 82
CPOM21034	chr1	0.653039	Nucleic-acid-binding protein from mobile element jockey 12711
CPOM11993	chr4	0.65283	Vascular endothelial growth factor receptor 3 13065
CPOM05472	chr20	0.652492	Fructose-bisphosphate aldolase 5882
CPOM12592	chr16	0.65226	Adhesion G protein-coupled receptor A2 10724
CPOM17814	chr7	0.652124	Hairy/enhancer-of-split related with YRPW motif protein 11914
CPOM05419	chr20	0.65211	Nardilysin 1757
CPOM16168	chr1	0.652055	#N/A
CPOM21839	scaffold1300	0.651987	G2/mitotic-specific cyclin-B3 4990
CPOM16179	chr1	0.651931	RING finger and SPRY domain-containing protein 1 5379
CPOM03699	chr17	0.651777	5-hydroxytryptamine receptor 2A 12660
CPOM15248	chr10	0.651761	Alpha-(1,3)-fucosyltransferase C 12771
CPOM02316	chr1	0.651229	Histone-lysine N-methyltransferase SETMAR 3809
CPOM20809	chr1	0.651118	Acetyl-coenzyme A synthetase 12241
CPOM16516	chr4	0.650761	#N/A
CPOM22051	scaffold1532	0.650622	Ubiquitin thioesterase OTU1 6448
CPOM18796	chr1	0.650467	Mariner Mos1 transposase 12324
CPOM15534	chr11	0.650345	#N/A
CPOM11433	chr15	0.650167	Protein odd-skipped 9286
CPOM19021	chr22	0.65004	Protein SERAC1 5512
CPOM20335	chr15	0.65	Microsomal triglyceride transfer protein large subunit 13228
CPOM05293	chr20	0.65	Polymerase delta-interacting protein 2 12853
CPOM16632	chr28	0.649795	Putative fatty acyl-CoA reductase CG5065 8717
CPOM21171	chr1	0.649673	Homeobox protein araucan 3051
CPOM02301	chr1	0.649351	#N/A
CPOM01119	chr7	0.649069	Probable sulfite oxidase, mitochondrial 13182
CPOM17932	chr14	0.649046	Pyrimidodiazepine synthase 11
CPOM21755	chr1	0.64876	Homeobox protein aristaless-like 4 1195
CPOM02468	chr5	0.648451	Glutathione S-transferase 1 3119
CPOM02166	chr1	0.648395	Protein takeout 10012
CPOM18516	chr22	0.648205	Zinc finger protein 226 3018
CPOM01724	chr1	0.648112	Putative RNA polymerase II subunit B1 CTD phosphatase RPAP2 6735
CPOM16911	chr9	0.648	Homeobox protein ceh-19 12954
CPOM05350	chr20	0.647695	Citron Rho-interacting kinase 3717
CPOM02674	chr5	0.647269	Osteopetrosis-associated transmembrane protein 1 2719
CPOM15472	chr27	0.647099	Transposon Ty3-I Gag-Pol polyprotein 13249
CPOM15283	chr10	0.646716	#N/A
CPOM17965	chr6	0.646694	Zinc finger protein Gfi-1 7789
CPOM01821	chr1	0.646599	UPF0605 protein GA14893 9586
CPOM18747	chr1	0.646508	Retrovirus-related Pol polyprotein from transposon 297 4265
CPOM17137	chr10	0.646154	Kazrin 5353
CPOM00409	chr2	0.645833	Uncharacterized protein K02A2.6 6045
CPOM02381	chr5	0.644804	Putative ATPase N2B 11840
CPOM22015	scaffold1490	0.644635	Oxamate amidohydrolase proenzyme 12915
CPOM00950	chr7	0.643895	#N/A
CPOM02069	chr1	0.643796	Prenylated Rab acceptor protein 1 1345
CPOM10784	chr14	0.643535	Esterase FE4 4654
CPOM12477	chr16	0.643077	PiggyBac transposable element-derived protein 4 1948
CPOM03714	chr17	0.642735	DmX-like protein 2 523
CPOM19294	chr14	0.642486	U3 small nucleolar RNA-associated protein 4 homolog 1965
CPOM06022	chr3	0.642481	T-cell activation inhibitor, mitochondrial 11384
CPOM00661	chr2	0.642267	Homeobox protein Hox-D3a 2362
CPOM18604	chr13	0.641667	#N/A
CPOM07458	chr24	0.641271	Protein lethal(2)essential for life 9685
CPOM07453	chr24	0.641222	Tyrosine-protein phosphatase 69D 8437
CPOM02873	chr5	0.641213	Cuticle protein 19.8 12125
CPOM13081	chr12	0.641141	#N/A
CPOM20141	chr11	0.641109	GTP-binding nuclear protein Ran 7899
CPOM00266	chr2	0.64109	Ecdysteroid UDP-glucosyltransferase 634
CPOM19786	chr9	0.640784	Viral cathepsin 8229
CPOM05230	chr20	0.640621	Myotubularin-related protein 3 5668
CPOM01305	chr7	0.640464	Band 4.1-like protein 4A 8669
CPOM15000	chr1	0.640414	Probable cytochrome P450 305a1 5409
CPOM21162	chr3	0.64	Radial spoke head 10 homolog B 7863
CPOM17699	chr17	0.639845	B-cell receptor-associated protein 31 9491
CPOM18725	chr9	0.639706	Centaurin-gamma-1A 10542
CPOM10235	chr16	0.639513	Protein unc-13 homolog 4B 68
CPOM03742	chr17	0.639273	GRAM domain-containing protein 1B 263
CPOM04646	chr13	0.639126	Early 94 kDa protein 9464
CPOM04592	chr13	0.639105	ATP-dependent DNA helicase PIF1 7710
CPOM00289	chr2	0.639098	Sodium/potassium-transporting ATPase subunit beta-2 9938
CPOM05600	chr20	0.639036	#N/A
CPOM01661	chr7	0.638255	Protein pigeon 11753
CPOM19266	chr4	0.638095	Delta-sarcoglycan 1124
CPOM14999	chr1	0.638057	#N/A
CPOM02228	chr1	0.637736	#N/A
CPOM21418	chr20	0.636923	HIRA-interacting protein 3 9089
CPOM05227	chr20	0.6366	WSCD family member AAEL009094 11805
CPOM01912	chr1	0.636364	Zinc finger protein 622 9114
CPOM03315	chr8	0.635821	#N/A
CPOM19535	chr10	0.635714	Replication protein A 70 kDa DNA-binding subunit 4324
CPOM03999	chr19	0.635588	Protein sel-1 homolog 1 4117
CPOM15066	chr13	0.635514	Malate synthase 12891
CPOM09456	chr26	0.635443	L-dopachrome tautomerase yellow-f 14066
CPOM04574	chr13	0.63524	Leucine-rich repeat transmembrane neuronal protein 3 3241
CPOM01235	chr7	0.63418	Nucleoside diphosphate kinase 7 7595
CPOM18940	chr1	0.633761	Band 7 protein AGAP004871 8175
CPOM11872	chr18	0.633699	#N/A
CPOM05242	chr20	0.633599	Probable RNA-directed DNA polymerase from transposon BS 2390
CPOM04540	chr13	0.633473	Kinesin-like protein Klp68D 4038
CPOM11972	chr4	0.633456	Probable Ufm1-specific protease 2 2290
CPOM18401	chr14	0.633181	85/88 kDa calcium-independent phospholipase A2 2569
CPOM05086	chr13	0.633068	Carbonic anhydrase-related protein 10 548
CPOM15918	chr12	0.633058	Inward rectifier potassium channel 4 13425
CPOM20004	chr10	0.632962	RNA-directed DNA polymerase from mobile element jockey 2908
CPOM05217	chr20	0.632813	Phosphoglycerate mutase 2 11791
CPOM03722	chr17	0.632432	Protein groucho 355
CPOM00536	chr2	0.632258	#N/A
CPOM17903	chr26	0.632258	Mitochondrial ribosome-associated GTPase 2 194
CPOM02207	chr1	0.631769	5-hydroxytryptamine receptor 2A 6473
CPOM19511	chr20	0.63173	Coiled-coil domain-containing protein 42 homolog 2111
CPOM01790	chr1	0.631579	Transposable element Tc3 transposase 8140
CPOM09365	chr26	0.631495	G2/M phase-specific E3 ubiquitin-protein ligase 4662
CPOM19025	chr22	0.631257	Double-stranded RNA-specific editase B2 6845
CPOM01706	chr1	0.631255	Cap-specific mRNA (nucleoside-2'-O-)-methyltransferase 2 3468
CPOM22060	scaffold1544	0.630769	Transcription factor glial cells missing 1510
CPOM18428	chr19	0.630405	Probable RNA-directed DNA polymerase from transposon X-element 2255
CPOM08832	chr6	0.6304	CDK5 and ABL1 enzyme substrate 2 6392
CPOM03713	chr17	0.630134	DmX-like protein 1 7330
CPOM13293	chr9	0.62982	Organic cation transporter protein 49
CPOM13294	chr9	0.62982	Luciferin 4-monooxygenase 10050
CPOM20081	chr28	0.629797	Protein son of sevenless 2601
CPOM13741	chr5	0.629787	Calcyphosin-like protein 8606
CPOM11512	chr15	0.629646	Protein gustavus 5872
CPOM02163	chr1	0.628798	Circadian clock-controlled protein 5258
CPOM05098	chr13	0.628067	Stromal interaction molecule homolog 10915
CPOM10159	chr9	0.628051	Putative uncharacterized transposon-derived protein F52C9.6 4792
CPOM05473	chr20	0.627567	Probable RNA-directed DNA polymerase from transposon BS 4319
CPOM00322	chr2	0.627564	RING finger and transmembrane domain-containing protein 2 10860
CPOM09450	chr26	0.627557	Cytochrome P450 307a1 2997
CPOM20166	chr25	0.627273	RNA-binding protein 25 13146
CPOM15935	chr12	0.62726	Sodium-independent sulfate anion transporter 119
CPOM03691	chr17	0.627175	#N/A
CPOM01996	chr1	0.626866	Isocitrate dehydrogenase [NADP], mitochondrial 4034
CPOM01522	chr7	0.626725	#N/A
CPOM03516	chr17	0.626598	Zwei Ig domain protein zig-8 4358
CPOM17152	chr4	0.626555	Esterase FE4 11355
CPOM02226	chr1	0.626377	Aspartate aminotransferase, cytoplasmic 1646
CPOM00923	chr7	0.626174	General transcription factor 3C polypeptide 3 6484
CPOM15608	chr1	0.625688	Triosephosphate isomerase 11989
CPOM02760	chr5	0.625	Probable RNA-directed DNA polymerase from transposon BS 3866
CPOM15739	chr28	0.625	DNA topoisomerase 2-binding protein 1 8601
CPOM14371	chr6	0.624779	Zinc finger BED domain-containing protein 4 14030
CPOM08820	chr6	0.624583	Activating signal cointegrator 1 complex subunit 1 8567
CPOM16586	chr9	0.624321	MAGE-like protein 2 11036
CPOM09837	chr22	0.624237	Metal transporter CNNM2 10748
CPOM08829	chr6	0.623904	#N/A
CPOM08830	chr6	0.623904	#N/A
CPOM13272	chr9	0.623802	MICOS complex subunit MIC13 homolog QIL1 11190
CPOM01919	chr1	0.623585	Rab-like protein 6 6006
CPOM11561	chr16	0.62325	#N/A
CPOM02753	chr5	0.6232	Protein dispatched 1190
CPOM07457	chr24	0.623099	Protein lethal(2)essential for life 2948
CPOM02670	chr5	0.622222	Probable tRNA N6-adenosine threonylcarbamoyltransferase, mitochondrial 5855
CPOM18240	chr9	0.621591	Aminopeptidase N 2931
CPOM19836	chr1	0.621588	Transient receptor potential cation channel subfamily A member 1 862
CPOM01755	chr1	0.621164	Dual specificity mitogen-activated protein kinase kinase 7 552
CPOM10157	chr9	0.620278	Disintegrin and metalloproteinase domain-containing protein 10 homolog 10484
CPOM16512	chr4	0.620218	Probable RNA-directed DNA polymerase from transposon BS 14165
CPOM18749	chr1	0.619718	#N/A
CPOM14374	chr6	0.619643	Golgin subfamily A member 1 912
CPOM02644	chr5	0.619361	X-linked retinitis pigmentosa GTPase regulator homolog 11727
CPOM02654	chr5	0.619068	Lambda-crystallin homolog 9751
CPOM09893	chr22	0.618893	1-phosphatidylinositol 4,5-bisphosphate phosphodiesterase epsilon-1 5336
CPOM11982	chr4	0.61838	Signal recognition particle 9 kDa protein 4531
CPOM14431	chr14	0.618367	Probable RNA-directed DNA polymerase from transposon BS 4397
CPOM05333	chr20	0.617768	Pickpocket protein 28 8632
CPOM09897	chr22	0.617722	#N/A
CPOM00331	chr2	0.617695	#N/A
CPOM08827	chr6	0.617647	Transmembrane 9 superfamily member 4 10907
CPOM08704	chr6	0.617557	Mitoguardin 2867
CPOM05097	chr13	0.61742	#N/A
CPOM13857	chr5	0.617241	GTP-binding protein Rheb homolog 2213
CPOM13856	chr5	0.617241	Vacuolar protein sorting-associated protein VTA1 homolog 13459
CPOM03817	chr17	0.617045	NADH dehydrogenase [ubiquinone] 1 alpha subcomplex subunit 13 9990
CPOM09622	chr22	0.617021	Probable RNA-directed DNA polymerase from transposon BS 7676
CPOM04362	chr19	0.616359	#N/A
CPOM18884	chr20	0.616327	Cell cycle checkpoint protein RAD1 11071
CPOM13892	chr25	0.616327	Irregular chiasm C-roughest protein 1738
CPOM13855	chr5	0.615961	NADH-cytochrome b5 reductase-like 8341
CPOM08070	chr21	0.61583	Probable RNA-directed DNA polymerase from transposon BS 3278
CPOM20229	chr15	0.615593	TBC1 domain family member 31 1037
CPOM09846	chr22	0.615034	Carboxypeptidase B 2964
CPOM19443	chr14	0.614747	Enoyl-CoA hydratase domain-containing protein 3, mitochondrial 9896
CPOM03705	chr17	0.613913	Ubiquitin-conjugating enzyme E2 Q2 682
CPOM00890	chr2	0.613893	Cadherin-87A 4755
CPOM02213	chr1	0.613699	Copia protein 298
CPOM07829	chr11	0.613616	Probable RNA-directed DNA polymerase from transposon BS 2265
CPOM13306	chr9	0.613262	Cytosolic carboxypeptidase-like protein 5 1639
CPOM02858	chr5	0.612903	#N/A
CPOM18941	chr1	0.612883	Fer-1-like protein 6 13131
CPOM03770	chr17	0.6125	Dolichol kinase 3506
CPOM21756	chr1	0.612363	Transcription termination factor 5, mitochondrial 11126
CPOM06551	chr10	0.612315	Putative inorganic phosphate cotransporter 5198
CPOM21029	chr1	0.611748	#N/A
CPOM01234	chr7	0.611561	ARL14 effector protein 5042
CPOM10514	chr18	0.611434	Connectin 11163
CPOM18420	chr4	0.611158	#N/A
CPOM05216	chr20	0.610811	Mitochondrial import inner membrane translocase subunit Tim22 6680
CPOM21030	chr1	0.610564	Gem-associated protein 2 1352
CPOM03704	chr17	0.61	Glutathione S-transferase 1 8664
CPOM02653	chr5	0.609967	Lambda-crystallin homolog 5211
CPOM00166	chr2	0.609877	Glucose 1-dehydrogenase A 11333
CPOM18006	chr13	0.609577	Histone acetyltransferase KAT2A 8470
CPOM03854	chr17	0.609524	Ras-specific guanine nucleotide-releasing factor 1 9566
CPOM01837	chr1	0.609302	NADH dehydrogenase [ubiquinone] 1 beta subcomplex subunit 8, mitochondrial 9305
CPOM03904	chr17	0.609253	Zinc finger BED domain-containing protein 1 6178
CPOM04560	chr13	0.609218	Facilitated trehalose transporter Tret1-2 homolog 11224
CPOM02731	chr5	0.608975	Dedicator of cytokinesis protein 4 8878
CPOM01450	chr7	0.608969	Carbonic anhydrase 2 5515
CPOM15403	chr27	0.608922	#N/A
CPOM21297	chr26	0.608824	Zinc finger protein 878 12685
CPOM18797	chr1	0.6088	Nicastrin 11191
CPOM17350	chr22	0.608756	Zinc finger protein 84 1146
CPOM09102	chr23	0.608312	Zinc finger protein ubi-d4 A 4609
CPOM17574	chr17	0.608265	ATP-dependent DNA helicase PIF1 6096
CPOM18774	chr1	0.608097	E3 ubiquitin-protein ligase LRSAM1 785
CPOM22215	chr1	0.60803	#N/A
CPOM21550	scaffold1077	0.607921	Pyruvate kinase 1741
CPOM17126	chr10	0.607511	Protein FAM117B 7320
CPOM12481	chr16	0.607373	Retrovirus-related Pol polyprotein from transposon TNT 1-94 5904
CPOM09944	chr22	0.607194	Coagulation factor X 5700
CPOM13308	chr9	0.606498	Cytosolic carboxypeptidase-like protein 5 18
CPOM08326	chr21	0.606231	Facilitated trehalose transporter Tret1 12078
CPOM01749	chr1	0.606187	Innexin inx2 13924
CPOM15865	chr1	0.605879	Adenylate cyclase type 6 12468
CPOM01434	chr7	0.605866	Protein KRTCAP2 homolog 1186
CPOM17923	chr14	0.605701	Heparan sulfate 2-O-sulfotransferase pipe 13825
CPOM02680	chr5	0.605402	Cuticle protein 8 7300
CPOM00660	chr2	0.605201	Homeobox even-skipped homolog protein 2 13637
CPOM14232	chr6	0.605085	Multiple epidermal growth factor-like domains protein 8 752
CPOM03857	chr17	0.60496	Histone-lysine N-methyltransferase SETMAR 5171
CPOM08186	chr21	0.604911	Cytochrome P450 4c3 4371
CPOM22256	chr4	0.604693	Cytochrome P450 4g15 14341
CPOM01458	chr7	0.604536	Phosphatidate phosphatase LPIN1 3217
CPOM10187	chr9	0.604454	Venom allergen 3 7349
CPOM15532	chr11	0.604413	Disintegrin and metalloproteinase domain-containing protein unc-71 670
CPOM19876	chr13	0.603928	#N/A
