# Supplementary material for: Genome-Wide Selective Signature Analysis Revealed Insecticide Resistance Mechanisms in Cydia pomonella
Source: Insects. 2021 Dec 21;13(1):2. doi: 10.3390/insects13010002 (PMC8781923; doi:10.3390/insects13010002)
Supplement: Supplementary file 1 [file insects-13-00002-s001.zip › Table S3.xlsx]

## Sheet: Table S3
Table S3 Positively selected genes with top 5% FST and top 5% θπ ratio value in Raz strain of Cydia pomonella
geneID	chromosome	Raz_FST	piratio	description
CPOM07397	chr24	0.447893	7.86868	Catenin delta-2 449
CPOM15882	chr1	0.633951	7.85175	Serine protease 7 2371
CPOM07366	chr24	0.644799	7.7341	Nuclear factor interleukin-3-regulated protein 3645
CPOM09468	chr26	0.760345	7.73225	#N/A
CPOM07370	chr24	0.507606	7.70107	Rho GTPase-activating protein 190 645
CPOM14365	chr6	0.580507	7.65496	Alpha-tocopherol transfer protein-like 3291
CPOM07387	chr24	0.802026	7.39777	Glycine receptor subunit alpha-2 5575
CPOM07372	chr24	0.471655	7.37416	Ankyrin-2 6620
CPOM07368	chr24	0.72032	7.37188	#N/A
CPOM07375	chr24	0.65553	7.22795	#N/A
CPOM14368	chr6	0.561658	7.09856	Putative uncharacterized protein FLJ37770 828
CPOM07379	chr24	0.706493	7.05084	Dihydropyrimidinase 5588
CPOM14913	chr14	0.658542	6.92124	Actin-related protein 2/3 complex subunit 1A 5300
CPOM14925	chr14	0.542614	6.91126	Longitudinals lacking protein, isoform G 14294
CPOM14922	chr14	0.879807	6.90251	Tektin-3 3282
CPOM14921	chr14	0.742894	6.89585	Cytosolic Fe-S cluster assembly factor NUBP1 homolog 10126
CPOM09465	chr26	0.532543	6.7662	Copia protein 11553
CPOM14912	chr14	0.740811	6.76578	Brefeldin A-inhibited guanine nucleotide-exchange protein 1 14142
CPOM11369	chr6	0.535074	6.75732	#N/A
CPOM20147	chr1	0.629687	6.74147	Protein zer-1 homolog 7161
CPOM13389	chr9	0.542259	6.73163	Transposon Tf2-9 polyprotein 8441
CPOM06628	chr10	0.471168	6.60531	Tryptophan 5-hydroxylase 1 2654
CPOM07378	chr24	0.559241	6.41566	Protein pangolin, isoforms A/H/I/S 3228
CPOM19571	chr2	0.51534	6.34309	Cytoplasmic FMR1-interacting protein 6566
CPOM14366	chr6	0.477686	6.25161	Pleckstrin homology domain-containing family G member 4B 9519
CPOM07386	chr24	0.777412	6.18982	Endothelin-converting enzyme homolog 4130
CPOM09455	chr26	0.552254	6.18043	Gelsolin 11972
CPOM14911	chr14	0.475057	6.17477	Mitotic checkpoint protein BUB3 131
CPOM07377	chr24	0.456471	6.15931	Transposon Tf2-6 polyprotein 4313
CPOM09073	chr23	0.459281	6.09007	Protein snail 9777
CPOM06865	chr3	0.46101	6.04935	#N/A
CPOM07383	chr24	0.65789	5.9872	Dihydropyrimidinase 1823
CPOM07384	chr24	0.549147	5.96375	Retrovirus-related Pol polyprotein from type-1 retrotransposable element R1 (Fragment) 6411
CPOM09449	chr26	0.448296	5.93986	Cytochrome P450 307a1 11002
CPOM09460	chr26	0.853933	5.86249	Retrovirus-related Pol polyprotein from transposon 297 14179
CPOM15844	chr1	0.608805	5.86024	Protein lev-9 7456
CPOM13711	chr15	0.557182	5.84871	Protein charybde 10704
CPOM07371	chr24	0.641665	5.82927	#N/A
CPOM06861	chr3	0.497338	5.82597	Dynein light chain Tctex-type 1896
CPOM03608	chr17	0.590278	5.81437	Furin-like protease 1, isoforms 1/1-X/2 8314
CPOM22048	scaffold1530	0.523254	5.80882	Hemolymph lipopolysaccharide-binding protein 7532
CPOM07369	chr24	0.455002	5.79627	#N/A
CPOM14919	chr14	0.623393	5.76135	Histone-lysine N-methyltransferase E(z) 2840
CPOM06618	chr10	0.642686	5.74995	Putative polypeptide N-acetylgalactosaminyltransferase 9 6171
CPOM08712	chr6	0.482646	5.74987	Piezo-type mechanosensitive ion channel component 9668
CPOM00993	chr7	0.478049	5.68494	Tumor necrosis factor ligand superfamily member 13 9176
CPOM09451	chr26	0.716438	5.675	Cholesterol 7-desaturase 3881
CPOM09471	chr26	0.617841	5.66469	Solute carrier family 25 member 44 11679
CPOM21341	chr14	0.538462	5.6621	N-alpha-acetyltransferase 60 4463
CPOM11363	chr6	0.694703	5.6575	Transcription factor Sox-2 4583
CPOM14923	chr14	0.582216	5.61069	Cytochrome c oxidase assembly protein COX11, mitochondrial 8432
CPOM07385	chr24	0.525094	5.60358	Endothelin-converting enzyme homolog 6866
CPOM04645	chr13	0.46	5.60288	E3 ubiquitin-protein ligase SH3RF1 3458
CPOM07367	chr24	0.622797	5.58466	Protein THEM6 11986
CPOM11879	chr18	0.455735	5.55963	Mitogen-activated protein kinase kinase kinase 10 1859
CPOM07388	chr24	0.500365	5.5577	Growth/differentiation factor 8 13813
CPOM09564	chr26	0.475261	5.54128	Zinc finger protein 221 2436
CPOM09470	chr26	0.654741	5.54096	Calmodulin-like protein 4 10203
CPOM06970	chr3	0.614094	5.52878	Regucalcin 14145
CPOM09472	chr26	0.637945	5.522	Phosphatidylserine decarboxylase proenzyme, mitochondrial 10775
CPOM11280	chr6	0.455349	5.51424	Mediator of RNA polymerase II transcription subunit 15 12192
CPOM21940	scaffold1399	0.517073	5.51412	Transcription factor SOX-8 5720
CPOM14920	chr14	0.654784	5.49237	FAD-linked sulfhydryl oxidase ALR 4905
CPOM07084	chr3	0.458545	5.42095	Retrovirus-related Pol polyprotein from transposon 17.6 10251
CPOM07085	chr3	0.458545	5.42095	39S ribosomal protein L19, mitochondrial 2237
CPOM09458	chr26	0.635974	5.39486	Zinc finger protein 282 5099
CPOM06968	chr3	0.618182	5.34341	SWI/SNF complex subunit SMARCC2 7008
CPOM07365	chr24	0.464049	5.3351	Nuclear factor interleukin-3-regulated protein 2458
CPOM09461	chr26	0.817248	5.31865	Bromodomain-containing protein 8 5029
CPOM15863	chr1	0.716889	5.2999	Adenylate cyclase type 5 13923
CPOM03609	chr17	0.617552	5.29044	Furin-like protease 1, isoforms 1/1-X/2 5452
CPOM09448	chr26	0.887307	5.24101	L-dopachrome tautomerase yellow-f2 8548
CPOM07389	chr24	0.617798	5.20511	Latrophilin Cirl 12373
CPOM19836	chr1	0.741027	5.18662	Transient receptor potential cation channel subfamily A member 1 862
CPOM14943	chr14	0.495798	5.10073	Proteasome subunit alpha type-6 9247
CPOM07382	chr24	0.68261	5.03573	Dihydropyrimidinase 12382
CPOM06862	chr3	0.448303	4.96893	Palmitoyltransferase ZDHHC2 4700
CPOM07380	chr24	0.673859	4.95906	#N/A
CPOM07381	chr24	0.673859	4.95906	#N/A
CPOM14924	chr14	0.622394	4.95842	Longitudinals lacking protein, isoforms A/B/D/L 5577
CPOM08587	chr6	0.625944	4.94647	#N/A
CPOM08738	chr6	0.44886	4.93468	mRNA cap guanine-N7 methyltransferase 10049
CPOM10190	chr9	0.509859	4.85692	RYamide receptor 2106
CPOM10159	chr9	0.644256	4.84486	Putative uncharacterized transposon-derived protein F52C9.6 4792
CPOM07487	chr24	0.582556	4.8247	Glycine receptor subunit alpha-2 2032
CPOM18945	chr1	0.477889	4.77925	Probable E3 ubiquitin-protein ligase HERC2 12916
CPOM14431	chr14	0.670732	4.75489	Probable RNA-directed DNA polymerase from transposon BS 4397
CPOM15025	chr13	0.44856	4.74795	Replication factor C subunit 2 8379
CPOM06969	chr3	0.501455	4.74431	SWI/SNF complex subunit SMARCC2 333
CPOM10027	chr9	0.474227	4.73635	U1 small nuclear ribonucleoprotein C 4488
CPOM21579	scaffold1098	0.495294	4.72544	RNA-directed DNA polymerase from mobile element jockey 350
CPOM14369	chr6	0.549189	4.71049	#N/A
CPOM13698	chr15	0.448146	4.70421	Glucose dehydrogenase [FAD, quinone] 10353
CPOM13699	chr15	0.448146	4.70421	Retrovirus-related Pol polyprotein from transposon TNT 1-94 12845
CPOM10026	chr9	0.508258	4.66141	CTP synthase 3656
CPOM10074	chr9	0.462162	4.64386	Serine protease 29 2464
CPOM21349	chr5	0.518414	4.6334	Larval cuticle protein A2B 6661
CPOM21347	chr5	0.518414	4.6334	Cuticle protein 8 5758
CPOM06574	chr10	0.449619	4.62265	Rac GTPase-activating protein 1 14194
CPOM09447	chr26	0.639435	4.56377	Alpha-(1,3)-fucosyltransferase 4 6338
CPOM13472	chr4	0.447403	4.5558	SH3 and multiple ankyrin repeat domains protein 3 13144
CPOM11366	chr6	0.539032	4.55046	Myosin-VIIa 3032
CPOM07083	chr3	0.514272	4.52356	Short coiled-coil protein homolog 14293
CPOM09456	chr26	0.733504	4.52223	L-dopachrome tautomerase yellow-f 14066
CPOM08749	chr6	0.482025	4.48985	Alpha-methylacyl-CoA racemase 3010
CPOM08750	chr6	0.482025	4.48985	JmjC domain-containing protein 4 homolog 6291
CPOM08751	chr6	0.482025	4.48985	Phosphorylated CTD-interacting factor 1 8743
CPOM14865	chr3	0.564331	4.45046	Probable RNA-directed DNA polymerase from transposon X-element 11537
CPOM00842	chr2	0.512056	4.44413	Synaptic vesicle 2-related protein 4674
CPOM09475	chr26	0.446467	4.43487	Cytoplasmic FMR1-interacting protein 11496
CPOM09469	chr26	0.701731	4.43273	#N/A
CPOM07082	chr3	0.463459	4.39582	#N/A
CPOM21072	chr20	0.638442	4.39232	Rabankyrin-5 9762
CPOM17285	chr12	0.694258	4.39007	Guanine nucleotide-binding protein subunit gamma-e 12768
CPOM09450	chr26	0.90795	4.36075	Cytochrome P450 307a1 2997
CPOM19437	chr1	0.463881	4.35278	Thioredoxin-like protein 1 2470
CPOM18601	chr1	0.588571	4.35233	Secernin-3 13115
CPOM18446	chr26	0.719621	4.33331	Uncharacterized protein K02A2.6 13731
CPOM19438	chr1	0.465688	4.32007	UPF0764 protein C16orf89 homolog 5437
CPOM07411	chr24	0.463063	4.26622	Ankyrin-3 3392
CPOM10103	chr9	0.448551	4.25626	Beta-1,3-glucan-binding protein (Fragment) 9443
CPOM07438	chr24	0.502821	4.24375	Transcriptional activator cubitus interruptus 12215
CPOM18444	chr26	0.535733	4.24079	Inactive peptidyl-prolyl cis-trans isomerase shutdown 6092
CPOM15865	chr1	0.470588	4.22802	Adenylate cyclase type 6 12468
CPOM06966	chr3	0.63352	4.22622	LINE-1 retrotransposable element ORF2 protein 1123
CPOM07363	chr24	0.450671	4.17381	Transposable element Tcb1 transposase 11277
CPOM09452	chr26	0.731289	4.09042	Cholesterol 7-desaturase 5544
CPOM11320	chr6	0.807755	4.07984	Indole-3-acetaldehyde oxidase 12585
CPOM09473	chr26	0.566911	4.06178	Zinc finger protein 26 3751
CPOM08610	chr6	0.446069	4.03838	Signal peptidase complex subunit 2 12411
CPOM21917	scaffold1378	0.535381	4.03083	Adenylate cyclase type 5 5426
CPOM09457	chr26	0.804147	4.00327	Multiple coagulation factor deficiency protein 2 homolog 13833
CPOM11364	chr6	0.528649	3.99466	Protein l(2)37Cc 12542
CPOM14575	chr28	0.695298	3.96683	Scavenger receptor class B member 1 10135
CPOM11365	chr6	0.537195	3.9632	RNA-directed DNA polymerase from mobile element jockey 3661
CPOM19835	chr1	0.640119	3.95536	#N/A
CPOM08707	chr6	0.505093	3.93568	Eukaryotic translation initiation factor 4E-binding protein Mextli 9227
CPOM08708	chr6	0.505093	3.93568	Eukaryotic translation initiation factor 4E-binding protein Mextli 5829
CPOM08709	chr6	0.505093	3.93568	Uncharacterized protein K02A2.6 10271
CPOM09453	chr26	0.448529	3.92482	Gelsolin 4526
CPOM19485	chr1	0.480301	3.88738	N(G),N(G)-dimethylarginine dimethylaminohydrolase 1 4765
CPOM17080	chr17	0.450456	3.88691	Putative odorant-binding protein A10 8574
CPOM21213	chr6	0.447431	3.87958	Mediator of RNA polymerase II transcription subunit 15 4897
CPOM21214	chr6	0.447431	3.87958	Mediator of RNA polymerase II transcription subunit 15 9179
CPOM22257	chr13	0.449827	3.87072	#N/A
CPOM14380	chr6	0.572772	3.84104	Uncharacterized protein C05D11.1 8413
CPOM07086	chr3	0.491064	3.83818	Uncharacterized protein K02A2.6 9442
CPOM10073	chr9	0.456067	3.83086	Allantoicase 11030
CPOM04679	chr13	0.515116	3.76553	Retrovirus-related Pol polyprotein from transposon TNT 1-94 8493
CPOM18417	chr4	0.476	3.75489	Synembryn-A 10129
CPOM18445	chr26	0.514706	3.74745	#N/A
CPOM09275	chr23	0.50453	3.73427	Glucose dehydrogenase [FAD, quinone] 6209
CPOM14916	chr14	0.541558	3.66155	Oxysterol-binding protein-related protein 11 1566
CPOM10025	chr9	0.449013	3.61024	Vacuolar protein sorting-associated protein 13 5927
CPOM22049	scaffold1531	0.683577	3.59516	RNA-directed DNA polymerase from mobile element jockey 10620
CPOM13494	chr4	0.513573	3.55114	Fatty acid synthase 13455
CPOM14964	chr14	0.499355	3.53681	Collagen alpha-2(I) chain 3496
CPOM14965	chr14	0.499355	3.53681	Collagen alpha-1(XV) chain 3912
CPOM09476	chr26	0.631533	3.529	Leucine-rich repeat-containing protein 15 14110
CPOM21242	chr1	0.493946	3.51887	GTPase-activating Rap/Ran-GAP domain-like protein 3 7488
CPOM08748	chr6	0.463704	3.51373	Calcium-responsive transactivator 11423
CPOM09474	chr26	0.671795	3.49477	Cytoplasmic FMR1-interacting protein 551
CPOM09426	chr26	0.713844	3.4923	Copper chaperone for superoxide dismutase 13028
CPOM18806	chr1	0.447059	3.49185	DNA-binding protein RFX5 10573
CPOM18807	chr1	0.447059	3.49185	Decapping and exoribonuclease protein 5781
CPOM19613	chr1	0.595485	3.48875	Protein apterous 11000
CPOM20470	chr20	0.780899	3.44746	Zinc finger SWIM domain-containing protein 7 10880
CPOM20471	chr20	0.780899	3.44746	Cell cycle checkpoint protein RAD1 8277
CPOM17036	chr12	0.469745	3.42223	Phospholipase A1 member A 7138
CPOM09185	chr23	0.514775	3.41865	Homologous-pairing protein 2 homolog 7690
CPOM10067	chr9	0.514812	3.41047	Acid sphingomyelinase-like phosphodiesterase 3a 13082
CPOM20752	chr12	0.514131	3.40162	Ecdysteroid UDP-glucosyltransferase 11598
CPOM09477	chr26	0.831707	3.37964	Segmentation protein cap'n'collar 13107
CPOM08624	chr6	0.461361	3.37424	WD repeat and FYVE domain-containing protein 2 13728
CPOM14799	chr3	0.549633	3.3619	Alpha-aminoadipic semialdehyde synthase, mitochondrial 6960
CPOM14800	chr3	0.549633	3.3619	Alpha-aminoadipic semialdehyde synthase, mitochondrial 2123
CPOM11370	chr6	0.521611	3.33804	Protein artichoke 2581
CPOM09891	chr22	0.523077	3.33523	Cleavage stimulation factor subunit 1 11279
CPOM14408	chr14	0.496947	3.30394	Retrovirus-related Pol polyprotein from type-1 retrotransposable element R1 (Fragment) 4891
CPOM01741	chr1	0.681365	3.28209	#N/A
CPOM14418	chr14	0.476301	3.27942	Retrovirus-related Pol polyprotein from transposon TNT 1-94 11128
CPOM13082	chr12	0.627421	3.26039	Kinesin-like protein KIF19 10192
CPOM07074	chr3	0.467526	3.26001	Neuronal PAS domain-containing protein 4 2633
CPOM18447	chr26	0.470641	3.25691	Solute carrier family 2, facilitated glucose transporter member 3 2925
CPOM06381	chr10	0.666647	3.24996	#N/A
CPOM17464	chr5	0.465482	3.23512	D(3) dopamine receptor 1434
CPOM13366	chr9	0.461356	3.22493	Aquaporin AQPAn.G 8924
CPOM14873	chr3	0.487584	3.22005	E3 ubiquitin-protein ligase Ufd4 3819
CPOM15874	chr1	0.492944	3.21343	Probable RNA-directed DNA polymerase from transposon BS 6350
CPOM14915	chr14	0.58973	3.20596	Translin-associated protein X 10569
CPOM17030	chr12	0.728852	3.16792	Pyridoxal-dependent decarboxylase domain-containing protein 1 6492
CPOM17031	chr12	0.728852	3.16792	NADH dehydrogenase [ubiquinone] iron-sulfur protein 8, mitochondrial 10858
CPOM15864	chr1	0.691844	3.1676	Adenylate cyclase type 5 10387
CPOM14944	chr14	0.525352	3.15612	#N/A
CPOM21409	chr15	0.7	3.15528	Serine protease 2 12449
CPOM19079	chr1	0.516418	3.14684	G-protein coupled receptor 52 7677
CPOM06958	chr3	0.480724	3.132	Annexin B9 8164
CPOM20573	chr5	0.459735	3.11421	Cyclin-G-associated kinase 5194
CPOM13501	chr4	0.469231	3.1127	Tyrosine-protein phosphatase non-receptor type 11 7252
CPOM21666	chr9	0.453465	3.09516	Carboxylesterase 4A 5472
CPOM09464	chr26	0.538817	3.07346	#N/A
CPOM06571	chr10	0.450189	3.06713	Cationic amino acid transporter 2 4340
CPOM08724	chr6	0.453097	3.06609	GATOR complex protein WDR59 9057
CPOM01983	chr1	0.470259	3.0634	#N/A
CPOM08588	chr6	0.479071	3.05385	Hypodermin-B 3114
CPOM18408	chr1	0.455177	3.04545	Arf-GAP with Rho-GAP domain, ANK repeat and PH domain-containing protein 2 12018
CPOM13375	chr9	0.445902	3.04519	Arylsulfatase B 5278
CPOM15869	chr1	0.452406	3.0437	Tyrosine-protein kinase Abl 10536
CPOM15870	chr1	0.452406	3.0437	Tyrosine-protein kinase Abl 2284
CPOM01966	chr1	0.480899	3.04103	Golgi SNAP receptor complex member 2 4968
CPOM11427	chr15	0.457828	3.03088	Enzymatic polyprotein 1728
CPOM11428	chr15	0.457828	3.03088	#N/A
CPOM05247	chr20	0.682952	3.03046	#N/A
CPOM18023	chr12	0.471622	3.00749	Alpha-(1,3)-fucosyltransferase C 3026
CPOM07437	chr24	0.473628	2.99855	Transcriptional activator cubitus interruptus 3636
CPOM11352	chr6	0.463636	2.99569	Integrin beta pat-3 11996
CPOM18672	chr8	0.529114	2.9897	Farnesyl pyrophosphate synthase 7675
CPOM16798	chr23	0.499166	2.92212	Influenza virus NS1A-binding protein 918
CPOM11350	chr6	0.875215	2.9169	Integrin beta pat-3 5870
CPOM07503	chr24	0.584741	2.88634	Retrovirus-related Pol polyprotein from transposon TNT 1-94 5459
CPOM01967	chr1	0.563793	2.8807	Neuronal membrane glycoprotein M6-b 7023
CPOM17490	chr18	0.45858	2.86384	Protein Smaug homolog 1 869
CPOM08625	chr6	0.446823	2.86378	Aspartate aminotransferase, mitochondrial 4021
CPOM20298	chr10	0.933333	2.8625	Carboxypeptidase M 11850
CPOM21231	chr6	0.465217	2.86249	#N/A
CPOM14407	chr14	0.503986	2.8522	Zinc transporter ZIP11 7066
CPOM19910	chr6	0.68758	2.84084	Lipase 3 3246
CPOM11245	chr6	0.544607	2.83996	Enhancer of mRNA-decapping protein 4 5028
CPOM22208	chr20	0.571894	2.82359	#N/A
CPOM16919	chr9	0.476395	2.82002	Acidic leucine-rich nuclear phosphoprotein 32 family member A 9969
CPOM21378	scaffold980	0.473077	2.81307	Lipase 1 11397
CPOM06593	chr10	0.464041	2.80102	Helicase required for RNAi-mediated heterochromatin assembly 1 12745
CPOM06954	chr3	0.617278	2.79856	#N/A
CPOM09766	chr22	0.460045	2.77309	Zinc finger protein 208 3243
CPOM09767	chr22	0.460045	2.77309	Zinc finger protein 235 6406
CPOM04062	chr19	0.537079	2.76906	Dynein beta chain, ciliary 3752
CPOM18948	chr1	0.448521	2.75433	Probable E3 ubiquitin-protein ligase HERC2 2637
CPOM06576	chr10	0.568468	2.75336	Putative uncharacterized transposon-derived protein F52C9.6 1699
CPOM20984	chr6	0.464372	2.73242	Cytoplasmic dynein 1 light intermediate chain 1 2521
CPOM09248	chr23	0.530836	2.73178	#N/A
CPOM06965	chr3	0.545051	2.73161	Regucalcin 3606
CPOM11206	chr6	0.529725	2.68089	#N/A
CPOM15135	chr14	0.483161	2.68078	Tyrosine-protein phosphatase Lar 1906
CPOM09362	chr26	0.472	2.67866	PR domain zinc finger protein 5 11773
CPOM13504	chr4	0.519488	2.67503	Calnexin 4208
CPOM13505	chr4	0.519488	2.67503	N-acetylgalactosaminyltransferase 6 1088
CPOM13371	chr9	0.454708	2.67423	Arylsulfatase B 3062
CPOM06838	chr3	0.457724	2.66882	Calcium uptake protein 3, mitochondrial 5077
CPOM06839	chr3	0.457724	2.66882	Putative glycosyltransferase HI_0258 12031
CPOM10983	chr12	0.552542	2.65576	#N/A
CPOM13688	chr15	0.70304	2.65487	Serine protease 2 3441
CPOM19543	chr29	0.446	2.6545	Collagen alpha-1(IV) chain 6262
CPOM10158	chr9	0.480678	2.65323	Disintegrin and metalloproteinase domain-containing protein 10 homolog 9979
CPOM14914	chr14	0.567385	2.646	Translin-associated protein X 4091
CPOM07357	chr24	0.537186	2.62537	Probable RNA-directed DNA polymerase from transposon X-element 5479
CPOM06843	chr3	0.472245	2.61886	Polycomb group RING finger protein 3 14247
CPOM06556	chr10	0.567932	2.60462	Putative inorganic phosphate cotransporter 13218
CPOM18307	chr7	0.598276	2.59163	Cytochrome P450 6j1 7614
CPOM07440	chr24	0.589809	2.58705	#N/A
CPOM19210	chr4	0.468636	2.5553	#N/A
CPOM20365	chr1	0.49145	2.55019	#N/A
CPOM15345	chr10	0.47013	2.54583	Glucose dehydrogenase [FAD, quinone] 14107
CPOM22137	scaffold1629	0.446332	2.53735	Vacuolar protein sorting-associated protein 13 9477
CPOM16451	chr11	0.601704	2.53675	Nuclear receptor-binding protein homolog 897
CPOM11373	chr6	0.533418	2.53555	Golgi apparatus protein 1 2981
CPOM11374	chr6	0.533418	2.53555	DNA primase large subunit 9614
CPOM09440	chr26	0.617275	2.53263	Zinc finger protein 26 1686
CPOM11344	chr6	0.666218	2.52865	Seminal metalloprotease 1 8805
CPOM06979	chr3	0.458541	2.52439	Gustatory and odorant receptor 24 2452
CPOM07493	chr24	0.576753	2.52177	Histone lysine demethylase PHF8 12522
CPOM11139	chr12	0.503949	2.51752	Sodium-independent sulfate anion transporter 6867
CPOM01740	chr1	0.662396	2.50787	Innexin inx1 8904
CPOM11832	chr18	0.445261	2.50621	Fasciclin-2 4919
CPOM14478	chr14	0.455909	2.50057	Probable prefoldin subunit 4 3075
CPOM01984	chr1	0.493397	2.49442	Filamin-C 9164
CPOM14459	chr14	0.485714	2.48352	ATP-dependent DNA helicase Q4 11087
CPOM13689	chr15	0.709212	2.47573	Collagenase 11196
CPOM14993	chr1	0.666147	2.47046	Glutamate receptor 4 126
CPOM18808	chr1	0.447727	2.46948	DNA topoisomerase 2-binding protein 1-B 9577
CPOM07052	chr3	0.475503	2.4656	Transposon Tf2-8 polyprotein 3399
CPOM07053	chr3	0.475503	2.4656	D-aminoacyl-tRNA deacylase 1 12675
CPOM02035	chr1	0.478378	2.45122	Elongation factor 1-alpha 14064
CPOM06955	chr3	0.491304	2.42833	#N/A
CPOM22188	scaffold1706	0.472	2.39232	Tyrosine-protein phosphatase non-receptor type 13 8995
CPOM22189	scaffold1706	0.472	2.39232	#N/A
CPOM18813	chr4	0.445685	2.38782	Proton-coupled amino acid transporter-like protein pathetic 13586
CPOM06855	chr3	0.471736	2.38401	Mitochondrial pyruvate carrier 2 4659
CPOM10144	chr9	0.467983	2.37722	Importin subunit alpha-7 4862
CPOM09489	chr26	0.679537	2.37139	COMM domain-containing protein 5 14175
CPOM06739	chr3	0.536789	2.36188	Glycerol kinase 3 5075
CPOM14644	chr28	0.566038	2.36059	Dopamine N-acetyltransferase 6569
CPOM22302	chr17	0.476923	2.35498	#N/A
CPOM16913	chr9	0.463475	2.34044	#N/A
CPOM11338	chr6	0.574113	2.33965	Elongation factor G, mitochondrial 2622
CPOM16526	chr4	0.516916	2.33931	Proton-coupled amino acid transporter-like protein pathetic 14182
CPOM05215	chr20	0.679566	2.33313	Proline dehydrogenase 1, mitochondrial 3873
CPOM19519	chr8	0.648555	2.33278	tRNA selenocysteine 1-associated protein 1 5902
CPOM07450	chr24	0.633605	2.32817	Receptor-type tyrosine-protein phosphatase zeta 4760
CPOM10093	chr9	0.55674	2.32414	Tachykinin-like peptides receptor 86C 4608
CPOM04659	chr13	0.536364	2.32193	Zinc finger protein 862 11932
CPOM13635	chr15	0.551568	2.32192	Ubiquitin carboxyl-terminal hydrolase 45 6149
CPOM08613	chr6	0.481333	2.31738	Cyclic nucleotide-gated cation channel beta-3 4805
CPOM05096	chr13	0.471647	2.31181	Nucleosome assembly protein 1-like 4 10334
CPOM08159	chr21	0.481019	2.29938	Cilia- and flagella-associated protein 58 5118
CPOM08158	chr21	0.481019	2.29938	C-terminal-binding protein 11102
CPOM20047	chr2	0.556842	2.29741	Bifunctional glutamate/proline--tRNA ligase 5583
CPOM20048	chr2	0.556842	2.29741	DNA repair protein XRCC4 11370
CPOM21932	chr23	0.454545	2.29545	Microtubule-actin cross-linking factor 1, isoforms 1/2/3/5 10950
CPOM22139	scaffold1631	0.446389	2.29278	Calmodulin 7529
CPOM13354	chr9	0.816938	2.29184	Zinc finger protein 91 5104
CPOM09462	chr26	0.583824	2.2886	Protein FAM193B 12577
CPOM22168	scaffold1689	0.707317	2.28203	Long-chain fatty acid transport protein 4 13607
CPOM04682	chr13	0.455556	2.28128	Uncharacterized protein K02A2.6 1882
CPOM21728	chr26	0.530435	2.27753	Cleavage and polyadenylation specificity factor subunit 5 8899
CPOM19443	chr14	0.873196	2.27462	Enoyl-CoA hydratase domain-containing protein 3, mitochondrial 9896
CPOM19442	chr14	0.873196	2.27462	DNA excision repair protein haywire 11908
CPOM15881	chr1	0.456204	2.26216	#N/A
CPOM21245	chr5	0.520295	2.26109	Cuticle protein 19 816
CPOM18489	chr6	0.478164	2.25902	Dedicator of cytokinesis protein 9 1410
CPOM18609	chr13	0.528571	2.25634	DNA transposase THAP9 3013
CPOM06841	chr3	0.491014	2.25296	Protein phosphatase methylesterase 1 10102
CPOM06842	chr3	0.491014	2.25296	Zinc finger protein 239 12044
CPOM09436	chr26	0.47196	2.2436	Zinc finger protein 502 9992
CPOM10984	chr12	0.569333	2.24312	Zinc finger CCCH domain-containing protein 10 5092
CPOM17545	chr4	0.552707	2.23876	Carboxypeptidase Q 5778
CPOM06851	chr3	0.446154	2.22292	Septin-interacting protein 1 2532
CPOM13633	chr15	0.464413	2.22239	Golgi-specific brefeldin A-resistance guanine nucleotide exchange factor 1 10878
CPOM19911	chr6	0.661125	2.21759	Longitudinals lacking protein-like 6012
CPOM13634	chr15	0.484633	2.21433	tRNA (adenine(58)-N(1))-methyltransferase non-catalytic subunit TRM6 3015
CPOM14907	chr14	0.535033	2.20679	Protein embryonic gonad 1134
CPOM07358	chr24	0.534369	2.20599	#N/A
CPOM06382	chr10	0.655783	2.20377	HEAT repeat-containing protein 6 10336
CPOM13612	chr15	0.720109	2.19525	Aladin 2444
CPOM14383	chr6	0.513978	2.19359	RB1-inducible coiled-coil protein 1 10852
CPOM21312	chr6	0.533848	2.18442	Transcription factor Sp3 6880
CPOM07362	chr24	0.559655	2.17957	Acyl-CoA Delta(11) desaturase 4671
CPOM04606	chr13	0.51334	2.17947	Retrovirus-related Pol polyprotein from transposon 412 1883
CPOM01742	chr1	0.633597	2.17431	#N/A
CPOM10133	chr9	0.545733	2.17394	Protein timeless homolog 9523
CPOM07360	chr24	0.608822	2.16804	Potassium channel subfamily K member 9 8540
CPOM15866	chr1	0.76611	2.16658	Alpha-tubulin N-acetyltransferase 13921
CPOM13337	chr9	0.576852	2.16522	Fanconi anemia group M protein 4460
CPOM13338	chr9	0.576852	2.16522	Fanconi anemia group M protein homolog 10318
CPOM22171	scaffold1693	0.449389	2.16002	Calcium uptake protein 3, mitochondrial 8951
CPOM19702	chr12	0.50662	2.15966	#N/A
CPOM14476	chr14	0.574922	2.15417	UBA-like domain-containing protein 1 8187
CPOM11295	chr6	0.492324	2.14402	TBC1 domain family member 24 1484
CPOM05211	chr20	0.57014	2.13774	Cytochrome P450 6B5 (Fragment) 1662
CPOM05290	chr20	0.462361	2.12996	60S ribosomal protein L10a 11626
CPOM04948	chr13	0.454042	2.12929	Craniofacial development protein 2 2712
CPOM06847	chr3	0.569207	2.12844	Protein FAM160B1 3350
CPOM09184	chr23	0.4496	2.1273	Venom metalloproteinase 3 13242
CPOM06840	chr3	0.455665	2.12441	Calcium uptake protein 3, mitochondrial 3800
CPOM10024	chr9	0.572181	2.12394	Vacuolar protein sorting-associated protein 13 4098
CPOM21942	scaffold1403	0.529897	2.11075	Ubiquitin carboxyl-terminal hydrolase 2 5863
CPOM09483	chr26	0.522124	2.11031	Zinc finger protein 62 homolog 2043
CPOM19421	chr1	0.527847	2.10692	Type I inositol 3,4-bisphosphate 4-phosphatase 7544
CPOM10174	chr9	0.537669	2.10692	Tetratricopeptide repeat protein 21B 1282
CPOM18127	chr10	0.520908	2.10485	G-protein coupled receptor Mth2 311
CPOM16569	chr9	0.542857	2.10434	Zinc finger protein Xfin 13934
CPOM06845	chr3	0.45457	2.09885	Phosphatidylinositol 4-kinase type 2-alpha 11584
CPOM02694	chr5	0.466122	2.09884	Cuticle protein 19 1016
CPOM06577	chr10	0.451405	2.0957	Protein kinase C, brain isozyme 2784
CPOM11244	chr6	0.500949	2.08972	Enhancer of mRNA-decapping protein 4 7378
CPOM16082	chr25	0.579504	2.08542	Delta(3,5)-Delta(2,4)-dienoyl-CoA isomerase, peroxisomal 6659
CPOM20735	chr23	0.464516	2.08017	Transposon Tf2-6 polyprotein 11349
CPOM11375	chr6	0.560284	2.06657	Manganese-transporting ATPase 13A1 11730
CPOM05212	chr20	0.596817	2.06615	Cytochrome P450 6B2 1102
CPOM13639	chr15	0.454815	2.06344	Retrovirus-related Pol polyprotein from type-2 retrotransposable element R2DM 8508
CPOM07359	chr24	0.54628	2.06339	Two pore potassium channel protein sup-9 9388
CPOM17646	chr22	0.55	2.0589	Segment polarity protein dishevelled homolog DVL-3 941
CPOM20214	chr14	0.520949	2.05234	#N/A
CPOM14470	chr14	0.648762	2.05105	39S ribosomal protein L36, mitochondrial 10062
CPOM14471	chr14	0.648762	2.05105	2-iminobutanoate/2-iminopropanoate deaminase 7646
CPOM13434	chr4	0.492295	2.04849	Eukaryotic translation initiation factor 5B 11734
CPOM11360	chr6	0.468401	2.04658	Tetratricopeptide repeat protein 14 homolog 1454
CPOM15643	chr1	0.544828	2.04608	ER degradation-enhancing alpha-mannosidase-like protein 3 646
CPOM11357	chr6	0.529814	2.04573	Tubulin glycylase 3A 13491
CPOM08110	chr21	0.511111	2.04519	Pro-Pol polyprotein 8523
CPOM13380	chr9	0.467771	2.04174	#N/A
CPOM06913	chr3	0.5785	2.03301	Atrial natriuretic peptide receptor 1 7343
CPOM11346	chr6	0.652711	2.03231	Protein Wnt-6 9625
CPOM16925	chr9	0.512361	2.0295	Bombyxin A-3 homolog 717
CPOM18526	chr4	0.498254	2.02507	Ankyrin repeat and BTB/POZ domain-containing protein 2 5538
CPOM17544	chr4	0.524368	2.02497	Carboxypeptidase Q 3928
CPOM10142	chr9	0.448476	2.02173	Probable RNA-directed DNA polymerase from transposon X-element 4769
CPOM21313	chr6	0.511917	2.02169	Glycerol-3-phosphate dehydrogenase, mitochondrial 3798
CPOM02741	chr5	0.449004	2.02041	27 kDa hemolymph protein 379
CPOM14552	chr28	0.501508	2.01976	Sorting and assembly machinery component 50 homolog B 5881
CPOM17467	chr5	0.666199	2.01901	Cytochrome P450 4C1 10646
CPOM09488	chr26	0.680199	2.01703	Zinc finger protein 112 475
CPOM10143	chr9	0.447795	2.01154	Liver carboxylesterase 8627
CPOM08611	chr6	0.461504	2.01089	Probable histone-lysine N-methyltransferase CG1716 9051
CPOM11472	chr15	0.555283	2.01016	Protein gooseberry 3401
CPOM10985	chr12	0.578339	2.00771	#N/A
CPOM10986	chr12	0.578339	2.00771	Zinc finger protein 584 4138
CPOM06359	chr10	0.654118	2	Carboxypeptidase M 9718
CPOM19515	chr8	0.622893	1.99435	Gamma-tubulin complex component 4 11094
CPOM17370	chr22	0.641121	1.99347	Uncharacterized protein K02A2.6 4615
CPOM13214	chr12	0.485714	1.99247	Uncharacterized protein K02A2.6 590
CPOM02957	chr8	0.493379	1.9909	#N/A
CPOM06557	chr10	0.501611	1.99022	Putative inorganic phosphate cotransporter 11205
CPOM08246	chr21	0.448713	1.98963	Homeobox protein MSH-C 6722
CPOM20443	chr9	0.512373	1.98935	Cell division cycle and apoptosis regulator protein 1 11900
CPOM05091	chr13	0.487105	1.98903	Probable RNA-directed DNA polymerase from transposon BS 1400
CPOM16872	chr4	0.44557	1.98868	Retrovirus-related Pol polyprotein from transposon TNT 1-94 10729
CPOM16871	chr4	0.44557	1.98868	Synembryn-A 5000
CPOM16083	chr25	0.566922	1.98832	Sprouty-related, EVH1 domain-containing protein 2 12633
CPOM15000	chr1	0.447302	1.98828	Probable cytochrome P450 305a1 5409
CPOM21614	scaffold1124	0.618672	1.98755	Gag-Pol polyprotein (Fragment) 8370
CPOM22329	scaffold1124	0.618672	1.98755	Odorant receptor 13a 14374
CPOM13491	chr4	0.52401	1.98246	Phospholipase D1 315
CPOM11173	chr12	0.47246	1.98044	Ceramide synthase 2 10044
CPOM10516	chr18	0.556086	1.97906	Transposable element Tc3 transposase 13268
CPOM11343	chr6	0.650539	1.9789	Zinc metalloproteinase nas-11 2156
CPOM04647	chr13	0.446911	1.97886	#N/A
CPOM13694	chr15	0.604786	1.97692	U5 small nuclear ribonucleoprotein 40 kDa protein 10692
CPOM16841	chr23	0.530137	1.97337	Microtubule-actin cross-linking factor 1, isoforms 1/2/3/5 5632
CPOM14577	chr28	0.5316	1.96873	Acidic fibroblast growth factor intracellular-binding protein 1284
CPOM07127	chr3	0.481241	1.96372	Transient receptor potential channel pyrexia 3461
CPOM13033	chr12	0.476175	1.963	Ribonuclease Z, mitochondrial 11307
CPOM09613	chr26	0.609082	1.96111	Zinc finger protein 782 3027
CPOM20442	chr9	0.506273	1.95426	Abl interactor 2 4644
CPOM21411	chr15	0.505	1.94996	Nucleolar pre-ribosomal-associated protein 1 12819
CPOM21412	chr15	0.505	1.94996	Nucleolar pre-ribosomal-associated protein 1 11817
CPOM08977	chr23	0.521176	1.94877	Pancreatic triacylglycerol lipase (Fragment) 10530
CPOM03614	chr17	0.489621	1.94711	Casein kinase I isoform gamma-3 9048
CPOM21897	scaffold1351	0.486823	1.94567	Lysozyme 4859
CPOM13173	chr12	0.548294	1.94086	Putative inorganic phosphate cotransporter 1285
CPOM06857	chr3	0.514525	1.94076	UDP-glucuronosyltransferase 2B1 8645
CPOM20368	chr1	0.589565	1.9368	WW domain-containing adapter protein with coiled-coil homolog 5082
