# Supplementary material for: Genome-Wide Selective Signature Analysis Revealed Insecticide Resistance Mechanisms in Cydia pomonella
Source: Insects. 2021 Dec 21;13(1):2. doi: 10.3390/insects13010002 (PMC8781923; doi:10.3390/insects13010002)
Supplement: Supplementary file 1 [file insects-13-00002-s001.zip › Table S4.xlsx]

## Sheet: Table S4
Table S4 Positively selected genes with top 5% FST and top 5% θπ ratio value in Rde strain of Cydia pomonella
geneID	chromosome	Rde_FST	piratio	description
CPOM10195	chr9	0.62	8.25	RYamide receptor 800
CPOM04185	chr19	0.694394	8.05775	Protein C-ets-1 13807
CPOM08820	chr6	0.609	7.94	Activating signal cointegrator 1 complex subunit 1 8567
CPOM08185	chr21	0.587	7.78	Cytochrome P450 4C1 10368
CPOM14366	chr6	0.658	7.73	Pleckstrin homology domain-containing family G member 4B 9519
CPOM16576	chr9	0.663	7.68	RNA-directed DNA polymerase from mobile element jockey 13571
CPOM14365	chr6	0.581	7.65	Alpha-tocopherol transfer protein-like 3291
CPOM15000	chr1	0.630663	7.6127	Probable cytochrome P450 305a1 5409
CPOM17684	chr17	0.650965	7.56778	Lon protease homolog, mitochondrial 10246
CPOM10166	chr9	0.61	7.56	Odorant receptor 2a 1496
CPOM22328	chr9	0.61	7.56	Odorant receptor 67a 14373
CPOM10169	chr9	0.596	7.54	Membrane-associated transporter protein 5979
CPOM00281	chr2	0.661349	7.49185	Alpha-2-macroglobulin 10508
CPOM14237	chr6	0.757	7.44	Tensin-1 11641
CPOM03776	chr17	0.769643	7.35355	Organic cation transporter protein 7533
CPOM03516	chr17	0.647137	7.30627	Zwei Ig domain protein zig-8 4358
CPOM08833	chr6	0.69	7.3	E3 ubiquitin-protein ligase mind-bomb 3856
CPOM03708	chr17	0.837045	7.27613	Ras GTPase-activating protein 1 5783
CPOM01506	chr7	0.747	7.24	Mid1-interacting protein 1A 3047
CPOM03734	chr17	0.630526	7.23927	Tyrosine-protein kinase CSK 1030
CPOM14380	chr6	0.588	7.23	Uncharacterized protein C05D11.1 8413
CPOM10187	chr9	0.618	7.21	Venom allergen 3 7349
CPOM08852	chr6	0.629	7.14	5'-AMP-activated protein kinase subunit gamma-2 9863
CPOM10140	chr9	0.697	7.12	Protein slit 9395
CPOM20722	chr17	0.774292	7.02237	TFIIH basal transcription factor complex helicase XPD subunit 9657
CPOM17715	chr17	0.85043	6.99281	Clavesin-2 12339
CPOM11433	chr15	0.603653	6.97207	Protein odd-skipped 9286
CPOM10170	chr9	0.633	6.88	Synaptic vesicle glycoprotein 2A 5748
CPOM00312	chr2	0.705072	6.83863	#N/A
CPOM00289	chr2	0.686448	6.83174	Sodium/potassium-transporting ATPase subunit beta-2 9938
CPOM10217	chr9	0.582	6.8	Ras-related protein Rab-8A 10994
CPOM03705	chr17	0.78545	6.79087	Ubiquitin-conjugating enzyme E2 Q2 682
CPOM03706	chr17	0.78545	6.79087	Protein kish-A 583
CPOM03029	chr8	0.605	6.7	C3 and PZP-like alpha-2-macroglobulin domain-containing protein 8 2669
CPOM14383	chr6	0.6	6.7	RB1-inducible coiled-coil protein 1 10852
CPOM10186	chr9	0.811	6.69	Ribulose-phosphate 3-epimerase 7478
CPOM01516	chr7	0.598	6.67	Lysine-specific demethylase 6A 13446
CPOM17709	chr17	0.817293	6.64123	Coatomer subunit epsilon 3740
CPOM17710	chr17	0.817293	6.64123	Collagen and calcium-binding EGF domain-containing protein 1 1361
CPOM13894	chr25	0.726	6.63	#N/A
CPOM09182	chr23	0.584	6.63	Glutamate--cysteine ligase regulatory subunit 3314
CPOM13300	chr9	0.576	6.6	Histone-lysine N-methyltransferase 2C 5053
CPOM22327	chr9	0.863	6.58	Odorant receptor 13a 14372
CPOM08817	chr6	0.739	6.57	Histone-lysine N-methyltransferase SETMAR 8200
CPOM08811	chr6	0.592	6.56	Lysine--tRNA ligase 5213
CPOM03720	chr17	0.75033	6.54998	Sodium channel protein para 10659
CPOM18478	chr6	0.576	6.5	Venom dipeptidyl peptidase 4 11907
CPOM14991	chr1	0.636981	6.48309	Glutamate receptor 1 10903
CPOM09184	chr23	0.615	6.45	Venom metalloproteinase 3 13242
CPOM20095	chr9	0.591	6.45	Centrosomal protein of 290 kDa 2616
CPOM05204	chr20	0.619747	6.42951	#N/A
CPOM01132	chr7	0.796	6.41	Ribonuclease H1 10339
CPOM08832	chr6	0.63	6.41	CDK5 and ABL1 enzyme substrate 2 6392
CPOM19860	chr22	0.612	6.39	U4/U6 small nuclear ribonucleoprotein Prp3 13343
CPOM19021	chr22	0.672	6.36	Protein SERAC1 5512
CPOM18479	chr6	0.598	6.36	Venom dipeptidyl peptidase 4 4667
CPOM14368	chr6	0.594	6.35	Putative uncharacterized protein FLJ37770 828
CPOM15619	chr1	0.804499	6.3447	Sodium/potassium/calcium exchanger 5 2693
CPOM10157	chr9	0.608	6.34	Disintegrin and metalloproteinase domain-containing protein 10 homolog 10484
CPOM03683	chr17	0.609847	6.32653	Protein disconnected 4403
CPOM15631	chr1	0.622964	6.30544	SCY1-like protein 2 8183
CPOM13434	chr4	0.593	6.29	Eukaryotic translation initiation factor 5B 11734
CPOM10172	chr9	0.678	6.28	Thiamin pyrophosphokinase 1 13380
CPOM16577	chr9	0.685	6.27	von Willebrand factor D and EGF domain-containing protein 3370
CPOM04486	chr19	0.790961	6.2591	#N/A
CPOM21277	chr10	0.648908	6.25825	Calmodulin 7591
CPOM21975	scaffold1440	0.581	6.25	Granzyme A 7248
CPOM18750	chr1	0.907637	6.17175	WD repeat-containing protein 47 13764
CPOM20928	chr13	0.627526	6.12553	UHRF1-binding protein 1-like 8665
CPOM00324	chr2	0.577134	6.12177	#N/A
CPOM10159	chr9	0.649	6.12	Putative uncharacterized transposon-derived protein F52C9.6 4792
CPOM08823	chr6	0.735	6.11	#N/A
CPOM14374	chr6	0.617	6.11	Golgin subfamily A member 1 912
CPOM19798	chr12	0.744732	6.10376	tRNA-splicing endonuclease subunit Sen54 7046
CPOM05096	chr13	0.680563	6.09708	Nucleosome assembly protein 1-like 4 10334
CPOM03699	chr17	0.651777	6.03242	5-hydroxytryptamine receptor 2A 12660
CPOM21317	chr1	0.645685	6.0264	Protein obstructor-E 4549
CPOM05448	chr20	0.588492	5.97262	Potassium channel subfamily K member 9 7977
CPOM06235	chr3	0.741	5.97	Leucine-rich repeat and fibronectin type-III domain-containing protein 5 5034
CPOM10179	chr9	0.637	5.96	Exosome complex exonuclease RRP44 1972
CPOM10180	chr9	0.637	5.96	Niemann-Pick C1 protein 216
CPOM10181	chr9	0.637	5.96	Niemann-Pick C1 protein 2192
CPOM10158	chr9	0.604	5.95	Disintegrin and metalloproteinase domain-containing protein 10 homolog 9979
CPOM09489	chr26	0.726	5.94	COMM domain-containing protein 5 14175
CPOM00322	chr2	0.633233	5.9302	RING finger and transmembrane domain-containing protein 2 10860
CPOM18289	chr23	0.684	5.92	Facilitated trehalose transporter Tret1 2977
CPOM03704	chr17	0.61	5.86924	Glutathione S-transferase 1 8664
CPOM18747	chr1	0.64257	5.86849	Retrovirus-related Pol polyprotein from transposon 297 4265
CPOM00284	chr2	0.579836	5.8659	C3 and PZP-like alpha-2-macroglobulin domain-containing protein 8 4987
CPOM20097	chr9	0.609	5.84	Putative sodium-dependent multivitamin transporter 5750
CPOM03691	chr17	0.627175	5.82443	#N/A
CPOM10835	chr14	0.587121	5.82273	Serine/threonine-protein kinase SMG1 2610
CPOM03756	chr17	0.765847	5.81359	Neurotrimin 11789
CPOM13322	chr9	0.631	5.78	Pyruvate kinase 4966
CPOM08505	chr6	0.609	5.78	Metallophosphoesterase 1 3085
CPOM08506	chr6	0.609	5.78	Probable RNA-directed DNA polymerase from transposon X-element 7256
CPOM04481	chr19	0.602796	5.76216	Arylphorin subunit alpha 1354
CPOM00326	chr2	0.593413	5.75651	Thioredoxin domain-containing protein 5 homolog 13157
CPOM22178	scaffold1698	0.649	5.75	Chaoptin 9238
CPOM21816	scaffold1280	0.66	5.74	Protein unc-13 homolog B 13503
CPOM18516	chr22	0.639	5.71	Zinc finger protein 226 3018
CPOM19491	chr1	0.87699	5.70924	Chitinase-like protein EN03 1247
CPOM19777	chr10	0.589354	5.70798	Thioredoxin domain-containing protein 5 homolog 13899
CPOM10834	chr14	0.70119	5.70321	Ribosomal RNA-processing protein 7 homolog A 12392
CPOM05472	chr20	0.683614	5.69713	Fructose-bisphosphate aldolase 5882
CPOM14229	chr6	0.615	5.69	Neural retina-specific leucine zipper protein 4144
CPOM20444	chr9	0.603	5.69	#N/A
CPOM22325	chr9	0.603	5.69	#N/A
CPOM16950	chr9	0.687	5.65	PiggyBac transposable element-derived protein 3 1069
CPOM20447	chr23	0.782	5.61	Facilitated trehalose transporter Tret1 13137
CPOM16925	chr9	0.612	5.59	Bombyxin A-3 homolog 717
CPOM22341	chr1	0.627141	5.58113	Odorant receptor 67c 14384
CPOM19571	chr2	0.675922	5.55738	Cytoplasmic FMR1-interacting protein 6566
CPOM09885	chr22	0.587	5.53	Suppressor of cytokine signaling 5 3353
CPOM03713	chr17	0.670518	5.5192	DmX-like protein 1 7330
CPOM16947	chr9	0.674	5.5	Fibropellin-1 10890
CPOM11035	chr12	0.597232	5.48829	Voltage-dependent T-type calcium channel subunit alpha-1H 13257
CPOM03703	chr17	0.594767	5.48542	Ribose-phosphate pyrophosphokinase 2 1835
CPOM19608	chr2	0.788016	5.47426	Putative uncharacterized transposon-derived protein F52C9.6 12112
CPOM11036	chr12	0.653293	5.47032	Voltage-dependent T-type calcium channel subunit alpha-1I 9797
CPOM08830	chr6	0.624	5.46	#N/A
CPOM10175	chr9	0.603	5.44	Tetratricopeptide repeat protein 21B 12325
CPOM17698	chr17	0.775088	5.41431	Metaxin-1 10895
CPOM09488	chr26	0.735	5.41	Zinc finger protein 112 475
CPOM10173	chr9	0.596	5.41	V-type proton ATPase 116 kDa subunit a isoform 1 1755
CPOM17711	chr17	0.769568	5.40991	Craniofacial development protein 2 302
CPOM02017	chr1	0.581132	5.39544	UDP-glucose:glycoprotein glucosyltransferase 9084
CPOM13101	chr12	0.600451	5.39232	Protein yellow 2782
CPOM15863	chr1	0.72	5.3901	Adenylate cyclase type 5 13923
CPOM03698	chr17	0.665794	5.3871	Lysosomal alpha-glucosidase 8875
CPOM18773	chr1	0.796135	5.37977	Zinc metalloproteinase nas-4 10540
CPOM18585	chr9	0.815	5.37	Putative uncharacterized transposon-derived protein F52C9.6 977
CPOM13315	chr9	0.759	5.37	Thioredoxin-2 5652
CPOM16374	chr9	0.595	5.37	Membrane alanyl aminopeptidase (Fragment) 14176
CPOM10184	chr9	0.74	5.36	Bifunctional purine biosynthesis protein PURH 12105
CPOM13401	chr4	0.579	5.36	Carboxylesterase 3 7373
CPOM10844	chr14	0.668803	5.35017	Retrovirus-related Pol polyprotein from type-1 retrotransposable element R1 2 (Fragment) 5557
CPOM10174	chr9	0.649	5.33	Tetratricopeptide repeat protein 21B 1282
CPOM21839	scaffold1300	0.646	5.31	G2/mitotic-specific cyclin-B3 4990
CPOM05596	chr20	0.81634	5.30709	Limulus clotting factor C 3916
CPOM10833	chr14	0.817658	5.26618	Uncharacterized protein C7orf26 homolog 1676
CPOM19493	chr1	0.819225	5.24447	Amyloid-like protein 2 11018
CPOM20443	chr9	0.808	5.21	Cell division cycle and apoptosis regulator protein 1 11900
CPOM02228	chr1	0.637736	5.18081	#N/A
CPOM17694	chr17	0.747102	5.17356	Mitochondrial import inner membrane translocase subunit TIM50-C 12180
CPOM05434	chr20	0.583288	5.10742	Rab effector Noc2 1614
CPOM20248	chr1	0.691667	5.10662	Hormone receptor 4 6642
CPOM03693	chr17	0.896578	5.08624	Protein unc-13 homolog B 8990
CPOM03709	chr17	0.815661	5.06793	Endophilin-A 7269
CPOM08503	chr6	0.75	5.06	#N/A
CPOM13947	chr25	0.579	5.06	Putative serine protease K12H4.7 811
CPOM17040	chr12	0.589903	5.04836	Serine palmitoyltransferase 3 3907
CPOM08845	chr6	0.681	5.04	Peroxisomal N(1)-acetyl-spermine/spermidine oxidase 1574
CPOM18480	chr6	0.585	5.03	Venom dipeptidyl peptidase 4 610
CPOM16544	chr9	0.689	5.01	Flexible cuticle protein 12 2796
CPOM16545	chr9	0.689	5.01	Flexible cuticle protein 12 9780
CPOM13325	chr9	0.626	4.99	Putative 115 kDa protein in type-1 retrotransposable element R1DM 2600
CPOM13324	chr9	0.626	4.99	#N/A
CPOM08570	chr6	0.583	4.99	Retrovirus-related Pol polyprotein from transposon 297 2634
CPOM13895	chr25	0.717	4.98	Retrovirus-related Pol polyprotein from transposon TNT 1-94 12426
CPOM00921	chr7	0.604	4.96	F-box/WD repeat-containing protein 9 14061
CPOM12046	chr4	0.578	4.96	Eye-specific diacylglycerol kinase 4930
CPOM03608	chr17	0.585681	4.95187	Furin-like protease 1, isoforms 1/1-X/2 8314
CPOM00927	chr7	0.648	4.95	RNA-directed DNA polymerase from mobile element jockey 4697
CPOM03794	chr17	0.853284	4.94996	Lipase 1 11487
CPOM18748	chr1	0.666667	4.9418	WD repeat-containing protein 47 702
CPOM19492	chr1	0.886792	4.93717	ATP synthase subunit b, mitochondrial 5688
CPOM17700	chr17	0.685714	4.89812	Metaxin-1 homolog 3123
CPOM15622	chr1	0.787555	4.8977	#N/A
CPOM15623	chr1	0.787555	4.8977	Calcitonin gene-related peptide type 1 receptor 9202
CPOM20446	chr23	0.826	4.89	Probable RNA-directed DNA polymerase from transposon BS 14041
CPOM03728	chr17	0.671614	4.88752	Methyl-CpG-binding domain protein 2 10422
CPOM14990	chr1	0.866184	4.88487	Glutamate receptor 1 2394
CPOM03277	chr8	0.601	4.88	#N/A
CPOM03278	chr8	0.601	4.88	Selenide, water dikinase 5757
CPOM10832	chr14	0.801043	4.87819	Cleavage and polyadenylation specificity factor subunit 4 4306
CPOM15616	chr1	0.57855	4.86279	RUS1 family protein C16orf58 homolog 3701
CPOM20096	chr9	0.693	4.86	Putative sodium-dependent multivitamin transporter 336
CPOM08509	chr6	0.736	4.85	Peroxisome biogenesis factor 1 3106
CPOM01514	chr7	0.579	4.85	SHC-transforming protein 1 13532
CPOM11779	chr18	0.791642	4.79779	Protein sprint 12710
CPOM03710	chr17	0.614941	4.79727	Alpha-(1,3)-fucosyltransferase C 13961
CPOM17701	chr17	0.63705	4.77853	Lipase 1 5331
CPOM17695	chr17	0.667071	4.77778	Ral GTPase-activating protein subunit beta 1160
CPOM08497	chr6	0.586	4.77	Insulin receptor 5722
CPOM17690	chr17	0.800429	4.76938	Serine/threonine-protein kinase RIO2 2817
CPOM18014	chr13	0.599082	4.76938	Protein mini spindles 964
CPOM00332	chr2	0.907563	4.76215	Heterogeneous nuclear ribonucleoprotein Q 10445
CPOM05431	chr20	0.768199	4.7612	#N/A
CPOM08829	chr6	0.632	4.75	#N/A
CPOM14230	chr6	0.59	4.73	Multiple epidermal growth factor-like domains protein 8 10095
CPOM11572	chr16	0.770024	4.72861	Circadian clock-controlled protein 10390
CPOM11981	chr4	0.71	4.72	Transcription factor SPT20 homolog 1601
CPOM18793	chr1	0.594326	4.69791	Serine protease inhibitor 88Ea 9705
CPOM04480	chr19	0.654112	4.69717	Arylphorin subunit beta 13852
CPOM17714	chr17	0.85494	4.68182	Alpha-tocopherol transfer protein 11054
CPOM05471	chr20	0.717202	4.67807	Fructose-bisphosphate aldolase 8167
CPOM00341	chr2	0.696469	4.67722	Rootletin 10610
CPOM15617	chr1	0.837209	4.63333	Peptidoglycan-recognition protein LF 10416
CPOM11983	chr4	0.662	4.63	B-box type zinc finger protein ncl-1 12214
CPOM11984	chr4	0.662	4.63	Retrovirus-related Pol polyprotein from type-1 retrotransposable element R1 (Fragment) 9888
CPOM21794	scaffold1261	0.624	4.62	Putative fatty acyl-CoA reductase CG5065 7669
CPOM00314	chr2	0.641438	4.61854	Putative thiamine transporter SLC35F3 6432
CPOM20004	chr10	0.615726	4.6144	RNA-directed DNA polymerase from mobile element jockey 2908
CPOM10831	chr14	0.795826	4.60854	Chitobiosyldiphosphodolichol beta-mannosyltransferase 13488
CPOM00296	chr2	0.660444	4.59946	Heat shock 70 kDa protein cognate 2 14105
CPOM04542	chr13	0.59898	4.57949	Eukaryotic translation initiation factor 2D 8227
CPOM09642	chr22	0.689	4.57	Alpha-centractin 11063
CPOM03772	chr17	0.690712	4.55626	ADAM 17-like protease 2002
CPOM03771	chr17	0.690712	4.55626	Dynein heavy chain, cytoplasmic 9487
CPOM10114	chr9	0.693	4.54	#N/A
CPOM14238	chr6	0.737	4.53	Tensin 11746
CPOM07457	chr24	0.623	4.53	Protein lethal(2)essential for life 2948
CPOM21471	chr1	0.664649	4.52499	Ubiquitin-conjugating enzyme E2-22 kDa 5576
CPOM20306	chr22	0.748	4.52	#N/A
CPOM01755	chr1	0.727957	4.51211	Dual specificity mitogen-activated protein kinase kinase 7 552
CPOM03764	chr17	0.768205	4.48436	Craniofacial development protein 2 9343
CPOM19721	chr29	0.625	4.48	#N/A
CPOM13017	chr12	0.614022	4.47015	Transposon Tf2-6 polyprotein 2294
CPOM07458	chr24	0.585	4.45	Protein lethal(2)essential for life 9685
CPOM01710	chr1	0.778107	4.44746	Craniofacial development protein 2 2278
CPOM15618	chr1	0.786597	4.43764	Sodium channel protein Nach 9470
CPOM03774	chr17	0.779905	4.43538	Probable RNA-directed DNA polymerase from transposon BS 13955
CPOM02309	chr1	0.622905	4.43084	Neuroligin-4, X-linked 13657
CPOM03609	chr17	0.611656	4.42794	Furin-like protease 1, isoforms 1/1-X/2 5452
CPOM18107	chr1	0.843818	4.42338	#N/A
CPOM06236	chr3	0.664	4.42	Leucine-rich repeat and fibronectin type-III domain-containing protein 5 1656
CPOM15762	chr4	0.591	4.41	Uncharacterized protein K02A2.6 2738
CPOM01962	chr1	0.589036	4.40782	EF-hand domain-containing protein 1 13717
CPOM17713	chr17	0.586021	4.40538	Neuroendocrine convertase 1 2084
CPOM03748	chr17	0.824124	4.40047	Elongation factor-like GTPase 1 13505
CPOM09508	chr26	0.796	4.4	Ubiquitin-related modifier 1 homolog 4088
CPOM09637	chr22	0.697	4.4	#N/A
CPOM08577	chr6	0.586	4.4	Protein spire 2667
CPOM10183	chr9	0.605	4.39	Nuclear factor NF-kappa-B p100 subunit 11710
CPOM03715	chr17	0.686807	4.37815	DmX-like protein 1 8300
CPOM02872	chr5	0.753	4.37	KRAB-A domain-containing protein 2 3926
CPOM15732	chr28	0.695	4.36	tRNA pseudouridine(38/39) synthase 7199
CPOM00316	chr2	0.86675	4.35306	Ankyrin repeat and KH domain-containing protein 1 10902
CPOM21232	chr10	0.609396	4.3434	#N/A
CPOM00319	chr2	0.858553	4.34272	Alpha-2-macroglobulin receptor-associated protein 10324
CPOM10182	chr9	0.885	4.34	Odorant receptor 67c 10322
CPOM09837	chr22	0.681	4.34	Metal transporter CNNM2 10748
CPOM16790	chr23	0.68	4.32	Orexin receptor type 1 291
CPOM20359	chr4	0.613	4.32	Palmitoyltransferase Hip14 13350
CPOM01912	chr1	0.619469	4.31864	Zinc finger protein 622 9114
CPOM14962	chr14	0.677101	4.31463	#N/A
CPOM10185	chr9	0.776	4.31	Putative methyltransferase C9orf114 homolog 13368
CPOM21470	chr1	0.758171	4.29768	Testis-specific serine/threonine-protein kinase 2 3841
CPOM05095	chr13	0.621608	4.29278	RNA polymerase II-associated factor 1 homolog 13153
CPOM14236	chr6	0.901	4.29	CD109 antigen 13012
CPOM18794	chr1	0.710811	4.28876	Cytosolic non-specific dipeptidase 2635
CPOM18900	chr8	0.854	4.28	Protein AATF 13674
CPOM05425	chr20	0.608589	4.27753	Macrophage migration inhibitory factor 8557
CPOM05426	chr20	0.608589	4.27753	Protein Red 10077
CPOM02232	chr1	0.622445	4.27753	Protein takeout 3404
CPOM03999	chr19	0.762738	4.26849	Protein sel-1 homolog 1 4117
CPOM15624	chr1	0.578195	4.25928	Calcitonin gene-related peptide type 1 receptor 11960
CPOM11268	chr6	0.584	4.25	SUN domain-containing ossification factor 6091
CPOM20735	chr23	0.637	4.24	Transposon Tf2-6 polyprotein 11349
CPOM01852	chr1	0.654603	4.23962	CTL-like protein 2 5603
CPOM01853	chr1	0.654603	4.23962	Putative uncharacterized transposon-derived protein F52C9.6 5843
CPOM03714	chr17	0.653807	4.23309	DmX-like protein 2 523
CPOM19782	chr10	0.894131	4.23095	T-complex protein 1 subunit alpha 378
CPOM00949	chr7	0.816	4.23	#N/A
CPOM17691	chr17	0.788871	4.22005	Sorbitol dehydrogenase 10085
CPOM00923	chr7	0.636	4.22	General transcription factor 3C polypeptide 3 6484
CPOM00885	chr2	0.718616	4.20563	WD40 repeat-containing protein SMU1 2524
CPOM16176	chr1	0.794375	4.19938	#N/A
CPOM19799	chr12	0.822116	4.19264	Heparan sulfate glucosamine 3-O-sulfotransferase 3A1 11493
CPOM16633	chr28	0.622	4.19	Putative fatty acyl-CoA reductase CG5065 270
CPOM16551	chr9	0.583	4.19	Peptide deformylase, mitochondrial 596
CPOM16552	chr9	0.583	4.19	3-hydroxyisobutyryl-CoA hydrolase, mitochondrial 6547
CPOM03711	chr17	0.707307	4.16601	Glycoprotein 3-alpha-L-fucosyltransferase A 7829
CPOM03769	chr17	0.69201	4.16074	Chromatin assembly factor 1 subunit A 2740
CPOM20073	chr1	0.597719	4.16018	Serine/threonine-protein kinase mig-15 3136
CPOM11982	chr4	0.669	4.16	Signal recognition particle 9 kDa protein 4531
CPOM11034	chr12	0.737931	4.15966	Voltage-dependent T-type calcium channel subunit alpha-1I 615
CPOM10791	chr14	0.886155	4.15651	Protein arginine N-methyltransferase 7 12808
CPOM03716	chr17	0.721627	4.15313	DmX-like protein 2 6381
CPOM17813	chr7	0.717	4.15	Serine/threonine-protein kinase 4 11446
CPOM08504	chr6	0.707	4.15	Uncharacterized protein At4g17910 13277
CPOM03722	chr17	0.604301	4.13493	Protein groucho 355
CPOM00318	chr2	0.713274	4.11686	Ankyrin repeat domain-containing protein 17 13581
CPOM00323	chr2	0.934635	4.11253	Derlin-1 741
CPOM03712	chr17	0.722438	4.10433	Alpha-(1,3)-fucosyltransferase C 1933
CPOM20464	chr13	0.704523	4.10281	Kinesin-like protein Klp68D 4261
CPOM21381	chr4	0.751	4.1	Palmitoyltransferase Hip14 14157
CPOM08831	chr6	0.631	4.08	Radial spoke head 10 homolog B 4777
CPOM03746	chr17	0.937063	4.07195	Uncharacterized protein K02A2.6 9627
CPOM19781	chr10	0.880282	4.05627	Valacyclovir hydrolase 3423
CPOM17360	chr22	0.58	4.05	T-complex protein 1 subunit eta 5866
CPOM16926	chr9	0.673	4.02	Lachesin 10833
CPOM11425	chr15	0.581637	4.01426	#N/A
CPOM15612	chr1	0.76517	4.01167	STE20/SPS1-related proline-alanine-rich protein kinase 13434
CPOM10167	chr9	0.722	4.01	Proton-associated sugar transporter A 8522
CPOM03767	chr17	0.785714	3.98359	G-patch domain and KOW motifs-containing protein 4561
CPOM15615	chr1	0.773995	3.98351	Probable citrate synthase 2, mitochondrial 1647
CPOM01754	chr1	0.752886	3.98148	Dual specificity mitogen-activated protein kinase kinase 7 14207
CPOM17716	chr17	0.917928	3.98075	Clavesin-1 14212
CPOM13102	chr12	0.651547	3.97558	#N/A
CPOM15767	chr4	0.712	3.96	FGFR1 oncogene partner 2 homolog 13862
CPOM05429	chr20	0.79012	3.94144	#N/A
CPOM00887	chr2	0.601669	3.93688	Synaptic vesicle glycoprotein 2B 10179
CPOM18751	chr1	0.789879	3.92891	DnaJ homolog subfamily C member 11 13468
CPOM03787	chr17	0.734072	3.92428	Probable RNA-directed DNA polymerase from transposon BS 14235
CPOM03788	chr17	0.734072	3.92428	Probable RNA-directed DNA polymerase from transposon BS 1265
CPOM18239	chr9	0.617	3.92	Membrane alanyl aminopeptidase 3519
CPOM01904	chr1	0.66924	3.9128	Serine/threonine-protein kinase CG17528 272
CPOM16586	chr9	0.629	3.91	MAGE-like protein 2 11036
CPOM13307	chr9	0.602	3.91	Cytosolic carboxypeptidase-like protein 5 12032
CPOM03744	chr17	0.951163	3.90689	Protein giant-lens 6426
CPOM17685	chr17	0.779221	3.90689	Probable ATP-dependent RNA helicase YTHDC2 3867
CPOM00152	chr2	0.691535	3.89777	Anoctamin-8 11084
CPOM00317	chr2	0.893581	3.86609	Ankyrin repeat domain-containing protein 17 4977
CPOM09507	chr26	0.789	3.86	Zinc finger protein 92 10708
CPOM01868	chr1	0.738689	3.85798	Collagen alpha-2(XI) chain 8714
CPOM01867	chr1	0.738689	3.85798	Collagen alpha-2(I) chain 14161
CPOM00331	chr2	0.599083	3.85316	#N/A
CPOM20491	chr10	0.653393	3.85047	#N/A
CPOM10133	chr9	0.636	3.85	Protein timeless homolog 9523
CPOM00306	chr2	0.589474	3.84549	#N/A
CPOM18899	chr8	0.832	3.84	Leucine-rich repeat-containing protein 49 8733
CPOM18053	chr21	0.582	3.84	Dedicator of cytokinesis protein 1 7814
CPOM09484	chr26	0.74	3.83	4-hydroxybenzoate polyprenyltransferase, mitochondrial 12532
CPOM10113	chr9	0.641	3.82	Set1/Ash2 histone methyltransferase complex subunit ASH2 12533
CPOM18293	chr23	0.612	3.82	Tubulointerstitial nephritis antigen 12299
CPOM13321	chr9	0.755	3.81	Ubiquitin carboxyl-terminal hydrolase 1 6423
CPOM09461	chr26	0.692	3.81	Bromodomain-containing protein 8 5029
CPOM10144	chr9	0.605	3.81	Importin subunit alpha-7 4862
CPOM19607	chr2	0.684211	3.80736	TELO2-interacting protein 1 homolog 11179
CPOM06468	chr10	0.580542	3.80291	Metallophosphoesterase 1 4409
CPOM01887	chr1	0.810256	3.79796	Gamma-aminobutyric acid type B receptor subunit 1 8070
CPOM03891	chr17	0.657652	3.79795	#N/A
CPOM03724	chr17	0.621511	3.79092	Unconventional myosin-IXa 5489
CPOM05370	chr20	0.749	3.79	Condensin complex subunit 3 3030
CPOM15001	chr1	0.861957	3.7851	Glycerol kinase 3474
CPOM08846	chr6	0.682	3.78	BTB/POZ domain-containing protein 6-A 2145
CPOM01864	chr1	0.596529	3.77897	UPF0676 protein C1494.01 2583
CPOM19611	chr2	0.638	3.77259	ER membrane protein complex subunit 1 13886
CPOM15609	chr1	0.763288	3.77083	Putative fatty acyl-CoA reductase CG5065 7695
CPOM05220	chr20	0.694332	3.76746	Transposon Tf2-6 polyprotein 4900
CPOM14999	chr1	0.638057	3.75489	#N/A
CPOM21210	chr1	0.660241	3.7433	DENN domain-containing protein 1A 9741
CPOM03697	chr17	0.706667	3.73245	Actin-binding Rho-activating protein 1392
CPOM01511	chr7	0.584	3.73	#N/A
CPOM00951	chr7	0.852	3.72	#N/A
CPOM15602	chr1	0.745139	3.71228	Clavesin-1 1955
CPOM20915	chr1	0.730262	3.70044	Zinc finger CCCH domain-containing protein 10 10310
CPOM00286	chr2	0.752727	3.69032	Protein zwilch 2003
CPOM14227	chr6	0.798	3.69	Diacylglycerol O-acyltransferase 1 14044
CPOM20286	chr9	0.595	3.69	Myrosinase 1 14318
CPOM04318	chr19	0.647229	3.67756	Calcineurin B homologous protein 1 2500
CPOM04186	chr19	0.708111	3.67523	Protein c-ets-1-B (Fragment) 12121
CPOM10127	chr9	0.657	3.67	Histone-lysine N-methyltransferase SETMAR 8122
CPOM17683	chr17	0.701111	3.66654	NAD-dependent protein deacetylase Sirt6 3644
CPOM16903	chr4	0.705	3.66	ATP synthase subunit beta, mitochondrial 2245
CPOM17704	chr17	0.824842	3.65025	E3 ubiquitin-protein ligase RNF115 7132
CPOM18473	chr9	0.592	3.65	Protein hedgehog 4268
CPOM01834	chr1	0.701141	3.64035	Probable Ras GTPase-activating protein 266
CPOM19900	chr4	0.655	3.64	Tyrosine-protein phosphatase 10D 13345
CPOM02873	chr5	0.635	3.64	Cuticle protein 19.8 12125
CPOM03719	chr17	0.948991	3.63333	E3 ubiquitin-protein ligase arih1 363
CPOM01994	chr1	0.765939	3.62727	Probable serine incorporator 10951
CPOM02681	chr5	0.781	3.62	Cuticle protein 19 13385
CPOM01974	chr1	0.595761	3.61738	Probable multidrug resistance-associated protein lethal(2)03659 14085
CPOM17697	chr17	0.724242	3.61108	Ral GTPase-activating protein subunit beta 12320
CPOM20535	chr13	0.595646	3.6101	Pro-Pol polyprotein 1346
CPOM19836	chr1	0.725165	3.59504	Transient receptor potential cation channel subfamily A member 1 862
CPOM09893	chr22	0.619	3.59	1-phosphatidylinositol 4,5-bisphosphate phosphodiesterase epsilon-1 5336
CPOM03726	chr17	0.958502	3.58496	Phospholipid-transporting ATPase ID 8656
CPOM09458	chr26	0.744	3.57	Zinc finger protein 282 5099
CPOM13433	chr4	0.707	3.57	Eukaryotic translation initiation factor 5B 5599
CPOM03736	chr17	0.826316	3.56224	SURP and G-patch domain-containing protein 1 5179
CPOM13317	chr9	0.737	3.56	Tachykinin-like peptides receptor 99D 4209
CPOM16184	chr1	0.769724	3.55639	Protein grindelwald 2034
CPOM01862	chr1	0.733333	3.55285	Probable nucleoporin Nup54 11241
CPOM15625	chr1	0.743165	3.54844	Transposon Ty3-I Gag-Pol polyprotein 3524
CPOM01903	chr1	0.672393	3.54817	Mitochondrial-processing peptidase subunit alpha 7502
CPOM10830	chr14	0.671399	3.54507	Nucleolar protein 11 5360
CPOM10842	chr14	0.737815	3.54031	TATA element modulatory factor 7911
CPOM10843	chr14	0.737815	3.54031	Uncharacterized Golgi apparatus membrane protein-like protein CG5021 4280
CPOM22326	chr9	0.966	3.54	Odorant receptor 67c 14371
CPOM22162	scaffold1681	0.704	3.54	#N/A
CPOM19802	chr12	0.747854	3.53762	Luc7-like protein 3 249
CPOM19803	chr12	0.747854	3.53762	Luc7-like protein 3 2935
CPOM03742	chr17	0.616106	3.53736	GRAM domain-containing protein 1B 263
CPOM15611	chr1	0.778007	3.53636	Serine/threonine-protein kinase OSR1 13364
CPOM17686	chr17	0.807095	3.52356	TFIIH basal transcription factor complex helicase XPD subunit 8865
CPOM17258	chr5	0.591	3.52	Serine/threonine-protein kinase 3 7237
CPOM06554	chr10	0.60569	3.51579	Putative inorganic phosphate cotransporter 939
CPOM09456	chr26	0.715	3.51	L-dopachrome tautomerase yellow-f 14066
CPOM05247	chr20	0.701291	3.50537	#N/A
CPOM16788	chr23	0.682	3.5	#N/A
CPOM17126	chr10	0.606028	3.4906	Protein FAM117B 7320
CPOM19207	chr26	0.75	3.48	Zinc finger protein 789 3980
CPOM13301	chr9	0.647	3.47	Histone-lysine N-methyltransferase 2C 3613
CPOM15614	chr1	0.823529	3.45943	Putative serine protease K12H4.7 7719
CPOM21171	chr1	0.580328	3.45943	Homeobox protein araucan 3051
CPOM01947	chr1	0.648958	3.45943	AP-3 complex subunit delta-1 2961
CPOM08510	chr6	0.614	3.45	Peroxisome biogenesis factor 1 13347
CPOM17693	chr17	0.780899	3.44747	Bloom syndrome protein homolog 7629
CPOM01895	chr1	0.594562	3.44144	#N/A
CPOM12263	chr4	0.692	3.44	TNF receptor-associated factor 6 2620
CPOM16951	chr9	0.677	3.44	Cytochrome b5-related protein 10745
CPOM13318	chr9	0.626	3.44	Tachykinin-like peptides receptor 99D 12963
CPOM09627	chr22	0.611	3.44	Zinc finger protein 271 2688
CPOM19027	chr1	0.744424	3.43428	DNA-directed RNA polymerase I subunit RPA2 4684
CPOM00888	chr2	0.750987	3.42811	Cadherin-23 4970
CPOM01875	chr1	0.679522	3.42538	Probable ATP synthase subunit g 1, mitochondrial 2473
CPOM18561	chr4	0.773	3.42	Uncharacterized protein K02A2.6 12531
CPOM00712	chr2	0.816764	3.41617	Eukaryotic translation initiation factor 4B 11260
CPOM18882	chr20	0.581001	3.41529	SH2B adapter protein 1 10208
CPOM15858	chr1	0.589842	3.40623	Transmembrane channel-like protein 3 10219
CPOM18770	chr1	0.599012	3.40269	b(0,+)-type amino acid transporter 1 10653
CPOM13889	chr25	0.601	3.4	Craniofacial development protein 2 6706
CPOM13890	chr25	0.601	3.4	RNA-directed DNA polymerase from mobile element jockey 12965
CPOM13892	chr25	0.601	3.4	Irregular chiasm C-roughest protein 1738
CPOM03793	chr17	0.735836	3.39131	Lipase 1 9652
CPOM03747	chr17	0.925189	3.39086	Elongation factor-like GTPase 1 13035
CPOM08809	chr6	0.622	3.39	NADH dehydrogenase (ubiquinone) complex I, assembly factor 6 14069
CPOM21650	chr10	0.654369	3.38641	E3 ubiquitin-protein ligase RNF19A 2901
CPOM20463	chr13	0.618097	3.38606	Eukaryotic translation initiation factor 2D 2191
CPOM13303	chr9	0.586	3.38	Histone-lysine N-methyltransferase trr 9362
